# Supplementary material for: Catalytic Asymmetric Cyclizative Rearrangement of Anilines and Vicinal Diketones to Access 2,2‐Disubstituted Indolin‐3‐ones
Source: Adv Sci (Weinh). 2024 Apr 24;11(25):2402532. doi: 10.1002/advs.202402532 (PMC11220653; doi:10.1002/advs.202402532)
Supplement: Supplementary file 2 — Supporting Information [file ADVS-11-2402532-s002.zip]

Archive with 1 entries (1 files):
- compound 3a.cif
