# Supplementary material for: Catalytic Asymmetric Cyclizative Rearrangement of Anilines and Vicinal Diketones to Access 2,2‐Disubstituted Indolin‐3‐ones
Source: Adv Sci (Weinh). 2024 Apr 24;11(25):2402532. doi: 10.1002/advs.202402532 (PMC11220653; doi:10.1002/advs.202402532)
Supplement: Supplementary file 2 — Supporting Information [file ADVS-11-2402532-s002.zip › compound 3a.cif]

data_b_a
_audit_creation_date               2023-06-19
_audit_creation_method
;
Olex2 1.5
(compiled 2023.03.06 svn.rbb2c1857 for OlexSys, GUI svn.r6748)
;
_shelx_SHELXL_version_number       '2019/1'
_audit_contact_author_address      ?
_audit_contact_author_email        ?
_audit_contact_author_name         ''
_audit_contact_author_phone        ?
_publ_contact_author_id_orcid      ?
_publ_section_references
;
Dolomanov, O.V., Bourhis, L.J., Gildea, R.J, Howard, J.A.K. & Puschmann, H.
 (2009), J. Appl. Cryst. 42, 339-341.

Sheldrick, G.M. (2008). Acta Cryst. A64, 112-122.

Sheldrick, G.M. (2015). Acta Cryst. A71, 3-8.
;
_chemical_name_common              ?
_chemical_name_systematic          ?
_chemical_formula_moiety           'C34 H33 N O7'
_chemical_formula_sum              'C34 H33 N O7'
_chemical_formula_weight           567.61
_chemical_absolute_configuration   ad
_chemical_melting_point            ?
loop_
  _atom_type_symbol
  _atom_type_description
  _atom_type_scat_dispersion_real
  _atom_type_scat_dispersion_imag
  _atom_type_scat_source
 'C' 'C' 0.0181 0.0091 'International Tables Vol C Tables 4.2.6.8 and 6.1.1.4'
 'H' 'H' 0.0000 0.0000 'International Tables Vol C Tables 4.2.6.8 and 6.1.1.4'
 'N' 'N' 0.0311 0.0180 'International Tables Vol C Tables 4.2.6.8 and 6.1.1.4'
 'O' 'O' 0.0492 0.0322 'International Tables Vol C Tables 4.2.6.8 and 6.1.1.4'

_shelx_space_group_comment
;
The symmetry employed for this shelxl refinement is uniquely defined
by the following loop, which should always be used as a source of
symmetry information in preference to the above space-group names.
They are only intended as comments.
;
_space_group_crystal_system        'monoclinic'
_space_group_IT_number             4
_space_group_name_H-M_alt          'P 1 21 1'
_space_group_name_Hall             'P 2yb'
loop_
  _space_group_symop_operation_xyz
 'x, y, z'
 '-x, y+1/2, -z'

_cell_length_a                     12.1135(4)
_cell_length_b                     8.4828(3)
_cell_length_c                     14.4305(5)
_cell_angle_alpha                  90
_cell_angle_beta                   107.0900(10)
_cell_angle_gamma                  90
_cell_volume                       1417.35(8)
_cell_formula_units_Z              2
_cell_measurement_reflns_used      9576
_cell_measurement_temperature      173.00
_cell_measurement_theta_max        71.974
_cell_measurement_theta_min        4.202
_shelx_estimated_absorpt_T_max     0.888
_shelx_estimated_absorpt_T_min     0.857
_exptl_absorpt_coefficient_mu      0.759
_exptl_absorpt_correction_T_max    0.7536
_exptl_absorpt_correction_T_min    0.6690
_exptl_absorpt_correction_type     multi-scan
_exptl_absorpt_process_details
;
SADABS-2016/2 (Bruker,2016/2) was used for absorption correction.
wR2(int) was 0.0850 before and 0.0462 after correction.
The Ratio of minimum to maximum transmission is 0.8877.
The \l/2 correction factor is Not present.
;
_exptl_absorpt_special_details     ?
_exptl_crystal_colour              'clear light colourless'
_exptl_crystal_colour_lustre       clear
_exptl_crystal_colour_modifier     light
_exptl_crystal_colour_primary      colourless
_exptl_crystal_density_diffrn      1.330
_exptl_crystal_density_meas        ?
_exptl_crystal_density_method      ?
_exptl_crystal_description         block
_exptl_crystal_F_000               600
_exptl_crystal_size_max            0.21
_exptl_crystal_size_mid            0.2
_exptl_crystal_size_min            0.16
_exptl_transmission_factor_max     ?
_exptl_transmission_factor_min     ?
_diffrn_reflns_av_R_equivalents    0.0329
_diffrn_reflns_av_unetI/netI       0.0182
_diffrn_reflns_Laue_measured_fraction_full  0.992
_diffrn_reflns_Laue_measured_fraction_max  0.992
_diffrn_reflns_limit_h_max         14
_diffrn_reflns_limit_h_min         -14
_diffrn_reflns_limit_k_max         9
_diffrn_reflns_limit_k_min         -9
_diffrn_reflns_limit_l_max         17
_diffrn_reflns_limit_l_min         -17
_diffrn_reflns_number              53980
_diffrn_reflns_point_group_measured_fraction_full  0.966
_diffrn_reflns_point_group_measured_fraction_max  0.966
_diffrn_reflns_theta_full          66.558
_diffrn_reflns_theta_max           66.558
_diffrn_reflns_theta_min           3.204
_diffrn_ambient_temperature        173.00
_diffrn_detector_area_resol_mean   ?
_diffrn_measured_fraction_theta_full  0.992
_diffrn_measured_fraction_theta_max  0.992
_diffrn_measurement_device_type    'Bruker D8 Venture'
_diffrn_measurement_method         ?
_diffrn_radiation_type             CuK\a
_diffrn_radiation_wavelength       1.54178
_diffrn_source                     ?
_diffrn_source_current             1.2
_diffrn_source_power               0.06
_diffrn_source_voltage             50.0
_reflns_Friedel_coverage           0.813
_reflns_Friedel_fraction_full      0.936
_reflns_Friedel_fraction_max       0.936
_reflns_number_gt                  4782
_reflns_number_total               4840
_reflns_special_details
;
 Reflections were merged by SHELXL according to the crystal
 class for the calculation of statistics and refinement.
 
 _reflns_Friedel_fraction is defined as the number of unique
 Friedel pairs measured divided by the number that would be
 possible theoretically, ignoring centric projections and
 systematic absences.
;
_reflns_threshold_expression       'I > 2\s(I)'
_computing_cell_refinement         'SAINT V8.40B (?, 2016)'
_computing_data_collection         ?
_computing_data_reduction          'SAINT V8.40B (?, 2016)'
_computing_molecular_graphics      'Olex2 1.5 (Dolomanov et al., 2009)'
_computing_publication_material    'Olex2 1.5 (Dolomanov et al., 2009)'
_computing_structure_refinement    'XL  (Sheldrick, 2008)'
_computing_structure_solution      'SHELXT 2018/2 (Sheldrick, 2018)'
_refine_diff_density_max           0.172
_refine_diff_density_min           -0.154
_refine_diff_density_rms           0.032
_refine_ls_abs_structure_details
;
 Flack x determined using 2116 quotients [(I+)-(I-)]/[(I+)+(I-)]
 (Parsons, Flack and Wagner, Acta Cryst. B69 (2013) 249-259).
;
_refine_ls_abs_structure_Flack     -0.03(9)
_refine_ls_extinction_coef         0.0135(9)
_refine_ls_extinction_expression  
 'Fc^*^=kFc[1+0.001xFc^2^\l^3^/sin(2\q)]^-1/4^'
_refine_ls_extinction_method       'SHELXL-2019/1 (Sheldrick 2019)'
_refine_ls_goodness_of_fit_ref     1.055
_refine_ls_hydrogen_treatment      constr
_refine_ls_matrix_type             full
_refine_ls_number_parameters       384
_refine_ls_number_reflns           4840
_refine_ls_number_restraints       1
_refine_ls_R_factor_all            0.0281
_refine_ls_R_factor_gt             0.0274
_refine_ls_restrained_S_all        1.054
_refine_ls_shift/su_max            0.000
_refine_ls_shift/su_mean           0.000
_refine_ls_structure_factor_coef   Fsqd
_refine_ls_weighting_details      
 'w=1/[\s^2^(Fo^2^)+(0.0506P)^2^+0.1814P] where P=(Fo^2^+2Fc^2^)/3'
_refine_ls_weighting_scheme        calc
_refine_ls_wR_factor_gt            0.0726
_refine_ls_wR_factor_ref           0.0728
_refine_special_details            ?
_olex2_refinement_description
;
1. Fixed Uiso
 At 1.2 times of:
  All C(H) groups, All C(H,H) groups
 At 1.5 times of:
  All C(H,H,H) groups
2.a Secondary CH2 refined with riding coordinates:
 C7(H7A,H7B), C23(H23A,H23B), C25(H25A,H25B)
2.b Aromatic/amide H refined with riding coordinates:
 C2(H2), C3(H3), C4(H4), C5(H5), C6(H6), C9(H9), C10(H10), C13(H13), C17(H17),
 C18(H18), C19(H19), C20(H20), C21(H21), C28(H28), C30(H30)
2.c Idealised Me refined as rotating group:
 C24(H24A,H24B,H24C), C32(H32A,H32B,H32C), C33(H33A,H33B,H33C), C34(H34A,H34B,
 H34C)
;
_atom_sites_solution_hydrogens     geom
_atom_sites_solution_primary       dual
_atom_sites_solution_secondary     ?
loop_
  _atom_site_label
  _atom_site_type_symbol
  _atom_site_fract_x
  _atom_site_fract_y
  _atom_site_fract_z
  _atom_site_U_iso_or_equiv
  _atom_site_adp_type
  _atom_site_occupancy
  _atom_site_site_symmetry_order
  _atom_site_calc_flag
  _atom_site_refinement_flags_posn
  _atom_site_refinement_flags_adp
  _atom_site_refinement_flags_occupancy
  _atom_site_disorder_assembly
  _atom_site_disorder_group
 O1 O 0.80249(11) 0.74992(17) 0.65868(9) 0.0249(3) Uani 1 1 d . . . . .
 N1 N 0.66132(12) 0.52711(18) 0.33847(10) 0.0181(3) Uani 1 1 d . . . . .
 C1 C 0.88013(16) 0.8041(2) 0.82940(13) 0.0247(4) Uani 1 1 d . . . . .
 O2 O 0.89400(11) 0.61353(16) 0.24356(9) 0.0250(3) Uani 1 1 d . . . . .
 C2 C 0.95976(17) 0.8783(3) 0.90658(14) 0.0320(5) Uani 1 1 d . . . . .
 H2 H 1.018203 0.942945 0.894704 0.038 Uiso 1 1 calc R U . . .
 O3 O 0.63086(12) 0.73747(16) 0.18514(9) 0.0274(3) Uani 1 1 d . . . . .
 C3 C 0.95469(19) 0.8589(3) 1.00072(15) 0.0384(5) Uani 1 1 d . . . . .
 H3 H 1.009786 0.909722 1.052852 0.046 Uiso 1 1 calc R U . . .
 O4 O 0.60098(13) 0.5248(2) 0.08832(9) 0.0335(3) Uani 1 1 d . . . . .
 C4 C 0.8699(2) 0.7659(3) 1.01886(14) 0.0382(5) Uani 1 1 d . . . . .
 H4 H 0.867175 0.751118 1.083417 0.046 Uiso 1 1 calc R U . . .
 O5 O 0.41240(11) 0.56860(18) 0.18776(9) 0.0302(3) Uani 1 1 d . . . . .
 C5 C 0.7889(2) 0.6944(3) 0.94246(16) 0.0388(5) Uani 1 1 d . . . . .
 H5 H 0.729746 0.631605 0.954646 0.047 Uiso 1 1 calc R U . . .
 O6 O 0.17388(11) 0.77089(19) 0.37789(10) 0.0329(3) Uani 1 1 d . . . . .
 C6 C 0.79326(19) 0.7138(3) 0.84749(15) 0.0320(4) Uani 1 1 d . . . . .
 H6 H 0.736768 0.665165 0.795316 0.038 Uiso 1 1 calc R U . . .
 O7 O 0.49919(11) 0.44755(17) 0.51659(9) 0.0267(3) Uani 1 1 d . . . . .
 C7 C 0.89666(16) 0.8216(2) 0.73048(13) 0.0253(4) Uani 1 1 d . . . . .
 H7A H 0.901116 0.934841 0.715344 0.030 Uiso 1 1 calc R U . . .
 H7B H 0.970076 0.770991 0.729850 0.030 Uiso 1 1 calc R U . . .
 C8 C 0.81673(15) 0.7228(2) 0.57005(13) 0.0213(4) Uani 1 1 d . . . . .
 C9 C 0.91608(16) 0.7719(2) 0.54555(13) 0.0236(4) Uani 1 1 d . . . . .
 H9 H 0.974323 0.831716 0.590127 0.028 Uiso 1 1 calc R U . . .
 C10 C 0.92751(15) 0.7320(2) 0.45637(13) 0.0227(4) Uani 1 1 d . . . . .
 H10 H 0.995217 0.760420 0.439848 0.027 Uiso 1 1 calc R U . . .
 C11 C 0.83909(15) 0.6497(2) 0.39054(12) 0.0196(4) Uani 1 1 d . . . . .
 C12 C 0.73826(14) 0.6046(2) 0.41425(12) 0.0182(3) Uani 1 1 d . . . . .
 C13 C 0.72727(15) 0.6403(2) 0.50553(12) 0.0203(4) Uani 1 1 d . . . . .
 H13 H 0.660784 0.609204 0.523102 0.024 Uiso 1 1 calc R U . . .
 C14 C 0.82932(14) 0.5969(2) 0.29389(12) 0.0190(3) Uani 1 1 d . . . . .
 C15 C 0.71317(14) 0.5032(2) 0.25937(12) 0.0190(4) Uani 1 1 d . . . . .
 C16 C 0.74728(14) 0.3333(2) 0.24844(13) 0.0198(4) Uani 1 1 d . . . . .
 C17 C 0.76797(16) 0.2781(2) 0.16395(13) 0.0255(4) Uani 1 1 d . . . . .
 H17 H 0.753765 0.344728 0.108796 0.031 Uiso 1 1 calc R U . . .
 C18 C 0.80916(16) 0.1263(2) 0.16005(15) 0.0307(5) Uani 1 1 d . . . . .
 H18 H 0.823176 0.089715 0.102308 0.037 Uiso 1 1 calc R U . . .
 C19 C 0.82997(16) 0.0277(2) 0.24005(16) 0.0307(4) Uani 1 1 d . . . . .
 H19 H 0.855845 -0.077241 0.236488 0.037 Uiso 1 1 calc R U . . .
 C20 C 0.81295(16) 0.0826(2) 0.32474(16) 0.0292(4) Uani 1 1 d . . . . .
 H20 H 0.828331 0.015914 0.379970 0.035 Uiso 1 1 calc R U . . .
 C21 C 0.77335(15) 0.2352(2) 0.32945(14) 0.0237(4) Uani 1 1 d . . . . .
 H21 H 0.763935 0.273187 0.388602 0.028 Uiso 1 1 calc R U . . .
 C22 C 0.63983(15) 0.5855(2) 0.16622(13) 0.0211(4) Uani 1 1 d . . . . .
 C23 C 0.56985(17) 0.8385(2) 0.10480(13) 0.0272(4) Uani 1 1 d . . . . .
 H23A H 0.507269 0.778828 0.058471 0.033 Uiso 1 1 calc R U . . .
 H23B H 0.623697 0.877672 0.070013 0.033 Uiso 1 1 calc R U . . .
 C24 C 0.52043(18) 0.9740(3) 0.14631(15) 0.0323(5) Uani 1 1 d . . . . .
 H24A H 0.486131 1.050235 0.094879 0.048 Uiso 1 1 calc R U . . .
 H24B H 0.581963 1.025259 0.197073 0.048 Uiso 1 1 calc R U . . .
 H24C H 0.460882 0.935040 0.174107 0.048 Uiso 1 1 calc R U . . .
 C25 C 0.56402(14) 0.4303(2) 0.34755(13) 0.0209(4) Uani 1 1 d . . . . .
 H25A H 0.591602 0.364249 0.406394 0.025 Uiso 1 1 calc R U . . .
 H25B H 0.540516 0.358380 0.291129 0.025 Uiso 1 1 calc R U . . .
 C26 C 0.45880(14) 0.5201(2) 0.35353(13) 0.0204(4) Uani 1 1 d . . . . .
 C27 C 0.38335(15) 0.5891(2) 0.27155(13) 0.0225(4) Uani 1 1 d . . . . .
 C28 C 0.28600(16) 0.6741(2) 0.27525(14) 0.0257(4) Uani 1 1 d . . . . .
 H28 H 0.236705 0.722422 0.218795 0.031 Uiso 1 1 calc R U . . .
 C29 C 0.26340(15) 0.6858(2) 0.36394(14) 0.0242(4) Uani 1 1 d . . . . .
 C30 C 0.33113(15) 0.6091(2) 0.44582(13) 0.0229(4) Uani 1 1 d . . . . .
 H30 H 0.311528 0.612677 0.504872 0.027 Uiso 1 1 calc R U . . .
 C31 C 0.42813(15) 0.5271(2) 0.44006(12) 0.0209(4) Uani 1 1 d . . . . .
 C32 C 0.32758(17) 0.6046(3) 0.09880(13) 0.0334(5) Uani 1 1 d . . . . .
 H32A H 0.355543 0.571996 0.044527 0.050 Uiso 1 1 calc R U . . .
 H32B H 0.312791 0.718306 0.095012 0.050 Uiso 1 1 calc R U . . .
 H32C H 0.255933 0.548146 0.095547 0.050 Uiso 1 1 calc R U . . .
 C33 C 0.11228(18) 0.8703(3) 0.30055(17) 0.0345(5) Uani 1 1 d . . . . .
 H33A H 0.069971 0.805466 0.245333 0.052 Uiso 1 1 calc R U . . .
 H33B H 0.166822 0.938555 0.281015 0.052 Uiso 1 1 calc R U . . .
 H33C H 0.057630 0.935462 0.322045 0.052 Uiso 1 1 calc R U . . .
 C34 C 0.47622(19) 0.4562(3) 0.60772(14) 0.0311(4) Uani 1 1 d . . . . .
 H34A H 0.398310 0.416268 0.600901 0.047 Uiso 1 1 calc R U . . .
 H34B H 0.481745 0.566033 0.629621 0.047 Uiso 1 1 calc R U . . .
 H34C H 0.532799 0.392153 0.655366 0.047 Uiso 1 1 calc R U . . .

loop_
  _atom_site_aniso_label
  _atom_site_aniso_U_11
  _atom_site_aniso_U_22
  _atom_site_aniso_U_33
  _atom_site_aniso_U_23
  _atom_site_aniso_U_13
  _atom_site_aniso_U_12
 O1 0.0235(6) 0.0346(8) 0.0174(6) -0.0047(5) 0.0074(5) -0.0022(5)
 N1 0.0189(7) 0.0205(7) 0.0164(7) -0.0004(6) 0.0077(5) -0.0004(6)
 C1 0.0255(9) 0.0276(11) 0.0215(9) -0.0016(7) 0.0076(7) 0.0057(7)
 O2 0.0268(6) 0.0290(7) 0.0232(6) -0.0006(5) 0.0138(5) -0.0026(6)
 C2 0.0279(10) 0.0429(13) 0.0244(9) -0.0068(8) 0.0067(8) 0.0001(9)
 O3 0.0333(7) 0.0213(7) 0.0222(6) 0.0042(5) -0.0003(5) 0.0015(5)
 C3 0.0357(11) 0.0544(14) 0.0218(9) -0.0073(10) 0.0032(8) 0.0055(10)
 O4 0.0421(8) 0.0380(8) 0.0172(6) -0.0043(6) 0.0037(6) 0.0118(6)
 C4 0.0495(13) 0.0473(13) 0.0210(9) 0.0024(9) 0.0150(9) 0.0119(11)
 O5 0.0252(6) 0.0468(10) 0.0189(6) -0.0015(6) 0.0071(5) 0.0003(6)
 C5 0.0494(13) 0.0409(13) 0.0327(11) 0.0000(10) 0.0221(10) -0.0022(10)
 O6 0.0244(7) 0.0365(8) 0.0413(8) 0.0049(7) 0.0149(6) 0.0106(6)
 C6 0.0369(11) 0.0351(12) 0.0253(10) -0.0065(8) 0.0112(8) -0.0049(9)
 O7 0.0268(6) 0.0342(8) 0.0217(6) 0.0052(6) 0.0109(5) 0.0064(6)
 C7 0.0243(9) 0.0311(11) 0.0193(9) -0.0043(7) 0.0045(7) -0.0004(7)
 C8 0.0243(9) 0.0228(9) 0.0173(8) 0.0010(7) 0.0067(7) 0.0050(7)
 C9 0.0217(9) 0.0267(10) 0.0211(8) -0.0003(7) 0.0040(7) -0.0026(7)
 C10 0.0211(8) 0.0269(10) 0.0217(9) 0.0029(7) 0.0085(7) -0.0002(7)
 C11 0.0206(8) 0.0191(9) 0.0201(8) 0.0034(7) 0.0077(7) 0.0025(6)
 C12 0.0197(8) 0.0174(8) 0.0178(8) 0.0022(7) 0.0059(7) 0.0028(7)
 C13 0.0198(8) 0.0241(9) 0.0184(8) 0.0000(7) 0.0076(7) 0.0013(7)
 C14 0.0225(8) 0.0160(8) 0.0199(8) 0.0024(7) 0.0083(7) 0.0022(7)
 C15 0.0206(8) 0.0210(9) 0.0167(8) 0.0001(7) 0.0075(7) 0.0011(7)
 C16 0.0161(8) 0.0208(9) 0.0235(8) -0.0023(7) 0.0074(6) -0.0011(6)
 C17 0.0264(9) 0.0271(10) 0.0236(9) -0.0037(8) 0.0083(7) 0.0017(8)
 C18 0.0257(9) 0.0321(12) 0.0340(10) -0.0116(9) 0.0083(8) 0.0017(8)
 C19 0.0210(9) 0.0211(10) 0.0477(12) -0.0059(9) 0.0066(8) 0.0023(8)
 C20 0.0234(9) 0.0242(10) 0.0399(11) 0.0058(8) 0.0090(8) 0.0041(8)
 C21 0.0215(9) 0.0235(10) 0.0273(9) 0.0013(7) 0.0090(7) 0.0024(7)
 C22 0.0211(8) 0.0235(9) 0.0208(9) 0.0009(7) 0.0095(7) 0.0009(7)
 C23 0.0295(10) 0.0279(10) 0.0223(9) 0.0091(8) 0.0047(7) 0.0047(8)
 C24 0.0311(10) 0.0352(12) 0.0277(10) 0.0051(8) 0.0043(8) 0.0084(8)
 C25 0.0209(9) 0.0197(9) 0.0237(9) -0.0013(7) 0.0090(7) -0.0013(7)
 C26 0.0196(8) 0.0199(9) 0.0226(8) -0.0041(7) 0.0075(7) -0.0029(7)
 C27 0.0218(8) 0.0259(9) 0.0212(9) -0.0038(7) 0.0083(7) -0.0048(7)
 C28 0.0193(9) 0.0300(10) 0.0265(9) 0.0027(8) 0.0044(7) -0.0011(7)
 C29 0.0177(8) 0.0246(10) 0.0314(10) -0.0027(8) 0.0091(7) -0.0005(7)
 C30 0.0217(8) 0.0258(10) 0.0236(9) -0.0039(7) 0.0104(7) -0.0030(7)
 C31 0.0200(8) 0.0206(9) 0.0221(8) -0.0005(7) 0.0060(7) -0.0010(7)
 C32 0.0308(10) 0.0478(13) 0.0199(9) 0.0000(9) 0.0048(8) -0.0055(10)
 C33 0.0261(10) 0.0302(11) 0.0479(12) 0.0082(9) 0.0120(9) 0.0059(8)
 C34 0.0395(11) 0.0338(11) 0.0225(9) 0.0045(8) 0.0128(8) 0.0058(9)

_geom_special_details
;
 All esds (except the esd in the dihedral angle between two l.s. planes)
 are estimated using the full covariance matrix.  The cell esds are taken
 into account individually in the estimation of esds in distances, angles
 and torsion angles; correlations between esds in cell parameters are only
 used when they are defined by crystal symmetry.  An approximate (isotropic)
 treatment of cell esds is used for estimating esds involving l.s. planes.
;
loop_
  _geom_bond_atom_site_label_1
  _geom_bond_atom_site_label_2
  _geom_bond_distance
  _geom_bond_site_symmetry_2
  _geom_bond_publ_flag
 O1 C7 1.432(2) . ?
 O1 C8 1.359(2) . ?
 N1 C12 1.378(2) . ?
 N1 C15 1.470(2) . ?
 N1 C25 1.473(2) . ?
 C1 C2 1.391(3) . ?
 C1 C6 1.387(3) . ?
 C1 C7 1.506(2) . ?
 O2 C14 1.223(2) . ?
 C2 H2 0.9500 . ?
 C2 C3 1.388(3) . ?
 O3 C22 1.329(2) . ?
 O3 C23 1.457(2) . ?
 C3 H3 0.9500 . ?
 C3 C4 1.380(4) . ?
 O4 C22 1.200(2) . ?
 C4 H4 0.9500 . ?
 C4 C5 1.382(3) . ?
 O5 C27 1.366(2) . ?
 O5 C32 1.422(2) . ?
 C5 H5 0.9500 . ?
 C5 C6 1.397(3) . ?
 O6 C29 1.366(2) . ?
 O6 C33 1.423(3) . ?
 C6 H6 0.9500 . ?
 O7 C31 1.363(2) . ?
 O7 C34 1.424(2) . ?
 C7 H7A 0.9900 . ?
 C7 H7B 0.9900 . ?
 C8 C9 1.413(3) . ?
 C8 C13 1.392(3) . ?
 C9 H9 0.9500 . ?
 C9 C10 1.376(2) . ?
 C10 H10 0.9500 . ?
 C10 C11 1.393(3) . ?
 C11 C12 1.414(2) . ?
 C11 C14 1.436(2) . ?
 C12 C13 1.395(2) . ?
 C13 H13 0.9500 . ?
 C14 C15 1.564(2) . ?
 C15 C16 1.520(2) . ?
 C15 C22 1.543(2) . ?
 C16 C17 1.396(3) . ?
 C16 C21 1.393(3) . ?
 C17 H17 0.9500 . ?
 C17 C18 1.388(3) . ?
 C18 H18 0.9500 . ?
 C18 C19 1.387(3) . ?
 C19 H19 0.9500 . ?
 C19 C20 1.379(3) . ?
 C20 H20 0.9500 . ?
 C20 C21 1.390(3) . ?
 C21 H21 0.9500 . ?
 C23 H23A 0.9900 . ?
 C23 H23B 0.9900 . ?
 C23 C24 1.500(3) . ?
 C24 H24A 0.9800 . ?
 C24 H24B 0.9800 . ?
 C24 H24C 0.9800 . ?
 C25 H25A 0.9900 . ?
 C25 H25B 0.9900 . ?
 C25 C26 1.509(2) . ?
 C26 C27 1.394(3) . ?
 C26 C31 1.405(2) . ?
 C27 C28 1.396(3) . ?
 C28 H28 0.9500 . ?
 C28 C29 1.389(3) . ?
 C29 C30 1.386(3) . ?
 C30 H30 0.9500 . ?
 C30 C31 1.389(3) . ?
 C32 H32A 0.9800 . ?
 C32 H32B 0.9800 . ?
 C32 H32C 0.9800 . ?
 C33 H33A 0.9800 . ?
 C33 H33B 0.9800 . ?
 C33 H33C 0.9800 . ?
 C34 H34A 0.9800 . ?
 C34 H34B 0.9800 . ?
 C34 H34C 0.9800 . ?

loop_
  _geom_angle_atom_site_label_1
  _geom_angle_atom_site_label_2
  _geom_angle_atom_site_label_3
  _geom_angle
  _geom_angle_site_symmetry_1
  _geom_angle_site_symmetry_3
  _geom_angle_publ_flag
 C8 O1 C7 117.28(14) . . ?
 C12 N1 C15 109.78(13) . . ?
 C12 N1 C25 124.59(14) . . ?
 C15 N1 C25 121.86(14) . . ?
 C2 C1 C7 117.39(17) . . ?
 C6 C1 C2 119.03(17) . . ?
 C6 C1 C7 123.54(17) . . ?
 C1 C2 H2 119.7 . . ?
 C3 C2 C1 120.7(2) . . ?
 C3 C2 H2 119.7 . . ?
 C22 O3 C23 117.41(15) . . ?
 C2 C3 H3 119.9 . . ?
 C4 C3 C2 120.2(2) . . ?
 C4 C3 H3 119.9 . . ?
 C3 C4 H4 120.2 . . ?
 C3 C4 C5 119.53(19) . . ?
 C5 C4 H4 120.2 . . ?
 C27 O5 C32 117.78(15) . . ?
 C4 C5 H5 119.7 . . ?
 C4 C5 C6 120.6(2) . . ?
 C6 C5 H5 119.7 . . ?
 C29 O6 C33 116.99(15) . . ?
 C1 C6 C5 119.95(19) . . ?
 C1 C6 H6 120.0 . . ?
 C5 C6 H6 120.0 . . ?
 C31 O7 C34 118.34(14) . . ?
 O1 C7 C1 110.15(15) . . ?
 O1 C7 H7A 109.6 . . ?
 O1 C7 H7B 109.6 . . ?
 C1 C7 H7A 109.6 . . ?
 C1 C7 H7B 109.6 . . ?
 H7A C7 H7B 108.1 . . ?
 O1 C8 C9 122.58(16) . . ?
 O1 C8 C13 115.16(15) . . ?
 C13 C8 C9 122.25(16) . . ?
 C8 C9 H9 120.4 . . ?
 C10 C9 C8 119.25(17) . . ?
 C10 C9 H9 120.4 . . ?
 C9 C10 H10 120.3 . . ?
 C9 C10 C11 119.50(16) . . ?
 C11 C10 H10 120.3 . . ?
 C10 C11 C12 121.09(16) . . ?
 C10 C11 C14 130.25(16) . . ?
 C12 C11 C14 108.66(15) . . ?
 N1 C12 C11 111.59(14) . . ?
 N1 C12 C13 128.52(15) . . ?
 C13 C12 C11 119.90(16) . . ?
 C8 C13 C12 117.96(16) . . ?
 C8 C13 H13 121.0 . . ?
 C12 C13 H13 121.0 . . ?
 O2 C14 C11 131.02(17) . . ?
 O2 C14 C15 122.87(16) . . ?
 C11 C14 C15 106.10(14) . . ?
 N1 C15 C14 103.44(13) . . ?
 N1 C15 C16 113.74(14) . . ?
 N1 C15 C22 110.25(13) . . ?
 C16 C15 C14 105.55(13) . . ?
 C16 C15 C22 116.28(14) . . ?
 C22 C15 C14 106.34(14) . . ?
 C17 C16 C15 122.20(17) . . ?
 C21 C16 C15 118.72(16) . . ?
 C21 C16 C17 118.54(17) . . ?
 C16 C17 H17 119.8 . . ?
 C18 C17 C16 120.38(19) . . ?
 C18 C17 H17 119.8 . . ?
 C17 C18 H18 119.8 . . ?
 C19 C18 C17 120.34(19) . . ?
 C19 C18 H18 119.8 . . ?
 C18 C19 H19 120.1 . . ?
 C20 C19 C18 119.74(19) . . ?
 C20 C19 H19 120.1 . . ?
 C19 C20 H20 119.9 . . ?
 C19 C20 C21 120.12(19) . . ?
 C21 C20 H20 119.9 . . ?
 C16 C21 H21 119.6 . . ?
 C20 C21 C16 120.78(18) . . ?
 C20 C21 H21 119.6 . . ?
 O3 C22 C15 108.70(15) . . ?
 O4 C22 O3 125.15(18) . . ?
 O4 C22 C15 126.08(18) . . ?
 O3 C23 H23A 110.2 . . ?
 O3 C23 H23B 110.2 . . ?
 O3 C23 C24 107.56(15) . . ?
 H23A C23 H23B 108.5 . . ?
 C24 C23 H23A 110.2 . . ?
 C24 C23 H23B 110.2 . . ?
 C23 C24 H24A 109.5 . . ?
 C23 C24 H24B 109.5 . . ?
 C23 C24 H24C 109.5 . . ?
 H24A C24 H24B 109.5 . . ?
 H24A C24 H24C 109.5 . . ?
 H24B C24 H24C 109.5 . . ?
 N1 C25 H25A 108.3 . . ?
 N1 C25 H25B 108.3 . . ?
 N1 C25 C26 115.79(15) . . ?
 H25A C25 H25B 107.4 . . ?
 C26 C25 H25A 108.3 . . ?
 C26 C25 H25B 108.3 . . ?
 C27 C26 C25 121.19(15) . . ?
 C27 C26 C31 117.25(16) . . ?
 C31 C26 C25 121.38(16) . . ?
 O5 C27 C26 114.99(16) . . ?
 O5 C27 C28 122.66(17) . . ?
 C26 C27 C28 122.34(16) . . ?
 C27 C28 H28 121.0 . . ?
 C29 C28 C27 118.00(17) . . ?
 C29 C28 H28 121.0 . . ?
 O6 C29 C28 123.61(17) . . ?
 O6 C29 C30 114.76(16) . . ?
 C30 C29 C28 121.63(16) . . ?
 C29 C30 H30 120.6 . . ?
 C29 C30 C31 118.88(16) . . ?
 C31 C30 H30 120.6 . . ?
 O7 C31 C26 115.48(15) . . ?
 O7 C31 C30 122.93(15) . . ?
 C30 C31 C26 121.59(16) . . ?
 O5 C32 H32A 109.5 . . ?
 O5 C32 H32B 109.5 . . ?
 O5 C32 H32C 109.5 . . ?
 H32A C32 H32B 109.5 . . ?
 H32A C32 H32C 109.5 . . ?
 H32B C32 H32C 109.5 . . ?
 O6 C33 H33A 109.5 . . ?
 O6 C33 H33B 109.5 . . ?
 O6 C33 H33C 109.5 . . ?
 H33A C33 H33B 109.5 . . ?
 H33A C33 H33C 109.5 . . ?
 H33B C33 H33C 109.5 . . ?
 O7 C34 H34A 109.5 . . ?
 O7 C34 H34B 109.5 . . ?
 O7 C34 H34C 109.5 . . ?
 H34A C34 H34B 109.5 . . ?
 H34A C34 H34C 109.5 . . ?
 H34B C34 H34C 109.5 . . ?

loop_
  _geom_torsion_atom_site_label_1
  _geom_torsion_atom_site_label_2
  _geom_torsion_atom_site_label_3
  _geom_torsion_atom_site_label_4
  _geom_torsion
  _geom_torsion_site_symmetry_1
  _geom_torsion_site_symmetry_2
  _geom_torsion_site_symmetry_3
  _geom_torsion_site_symmetry_4
  _geom_torsion_publ_flag
 O1 C8 C9 C10 176.15(17) . . . . ?
 O1 C8 C13 C12 -178.15(16) . . . . ?
 N1 C12 C13 C8 -178.90(17) . . . . ?
 N1 C15 C16 C17 162.21(15) . . . . ?
 N1 C15 C16 C21 -26.3(2) . . . . ?
 N1 C15 C22 O3 57.02(18) . . . . ?
 N1 C15 C22 O4 -125.80(19) . . . . ?
 N1 C25 C26 C27 75.5(2) . . . . ?
 N1 C25 C26 C31 -109.47(18) . . . . ?
 C1 C2 C3 C4 -0.3(3) . . . . ?
 O2 C14 C15 N1 -175.00(16) . . . . ?
 O2 C14 C15 C16 65.3(2) . . . . ?
 O2 C14 C15 C22 -58.8(2) . . . . ?
 C2 C1 C6 C5 -2.0(3) . . . . ?
 C2 C1 C7 O1 -175.11(17) . . . . ?
 C2 C3 C4 C5 -1.1(4) . . . . ?
 C3 C4 C5 C6 0.9(4) . . . . ?
 C4 C5 C6 C1 0.7(3) . . . . ?
 O5 C27 C28 C29 179.03(17) . . . . ?
 O6 C29 C30 C31 -176.31(16) . . . . ?
 C6 C1 C2 C3 1.9(3) . . . . ?
 C6 C1 C7 O1 7.5(3) . . . . ?
 C7 O1 C8 C9 -4.3(3) . . . . ?
 C7 O1 C8 C13 174.46(16) . . . . ?
 C7 C1 C2 C3 -175.68(19) . . . . ?
 C7 C1 C6 C5 175.4(2) . . . . ?
 C8 O1 C7 C1 -165.07(15) . . . . ?
 C8 C9 C10 C11 2.6(3) . . . . ?
 C9 C8 C13 C12 0.6(3) . . . . ?
 C9 C10 C11 C12 -0.8(3) . . . . ?
 C9 C10 C11 C14 179.04(19) . . . . ?
 C10 C11 C12 N1 178.94(16) . . . . ?
 C10 C11 C12 C13 -1.1(3) . . . . ?
 C10 C11 C14 O2 -2.1(3) . . . . ?
 C10 C11 C14 C15 176.93(18) . . . . ?
 C11 C12 C13 C8 1.2(2) . . . . ?
 C11 C14 C15 N1 5.86(18) . . . . ?
 C11 C14 C15 C16 -113.89(15) . . . . ?
 C11 C14 C15 C22 122.02(15) . . . . ?
 C12 N1 C15 C14 -6.57(18) . . . . ?
 C12 N1 C15 C16 107.40(16) . . . . ?
 C12 N1 C15 C22 -119.93(16) . . . . ?
 C12 N1 C25 C26 78.5(2) . . . . ?
 C12 C11 C14 O2 177.74(19) . . . . ?
 C12 C11 C14 C15 -3.21(19) . . . . ?
 C13 C8 C9 C10 -2.5(3) . . . . ?
 C14 C11 C12 N1 -0.9(2) . . . . ?
 C14 C11 C12 C13 179.00(16) . . . . ?
 C14 C15 C16 C17 -85.09(19) . . . . ?
 C14 C15 C16 C21 86.36(18) . . . . ?
 C14 C15 C22 O3 -54.47(17) . . . . ?
 C14 C15 C22 O4 122.7(2) . . . . ?
 C15 N1 C12 C11 5.0(2) . . . . ?
 C15 N1 C12 C13 -174.91(17) . . . . ?
 C15 N1 C25 C26 -125.62(17) . . . . ?
 C15 C16 C17 C18 174.06(17) . . . . ?
 C15 C16 C21 C20 -175.33(16) . . . . ?
 C16 C15 C22 O3 -171.63(14) . . . . ?
 C16 C15 C22 O4 5.6(3) . . . . ?
 C16 C17 C18 C19 0.2(3) . . . . ?
 C17 C16 C21 C20 -3.6(3) . . . . ?
 C17 C18 C19 C20 -2.0(3) . . . . ?
 C18 C19 C20 C21 1.0(3) . . . . ?
 C19 C20 C21 C16 1.8(3) . . . . ?
 C21 C16 C17 C18 2.6(3) . . . . ?
 C22 O3 C23 C24 152.83(17) . . . . ?
 C22 C15 C16 C17 32.5(2) . . . . ?
 C22 C15 C16 C21 -156.04(16) . . . . ?
 C23 O3 C22 O4 -0.5(3) . . . . ?
 C23 O3 C22 C15 176.69(14) . . . . ?
 C25 N1 C12 C11 163.35(16) . . . . ?
 C25 N1 C12 C13 -16.6(3) . . . . ?
 C25 N1 C15 C14 -165.60(14) . . . . ?
 C25 N1 C15 C16 -51.6(2) . . . . ?
 C25 N1 C15 C22 81.04(19) . . . . ?
 C25 C26 C27 O5 0.1(3) . . . . ?
 C25 C26 C27 C28 -179.38(17) . . . . ?
 C25 C26 C31 O7 -0.3(2) . . . . ?
 C25 C26 C31 C30 -179.77(18) . . . . ?
 C26 C27 C28 C29 -1.6(3) . . . . ?
 C27 C26 C31 O7 174.96(17) . . . . ?
 C27 C26 C31 C30 -4.6(3) . . . . ?
 C27 C28 C29 O6 177.15(18) . . . . ?
 C27 C28 C29 C30 -3.4(3) . . . . ?
 C28 C29 C30 C31 4.2(3) . . . . ?
 C29 C30 C31 O7 -179.54(17) . . . . ?
 C29 C30 C31 C26 -0.1(3) . . . . ?
 C31 C26 C27 O5 -175.16(16) . . . . ?
 C31 C26 C27 C28 5.4(3) . . . . ?
 C32 O5 C27 C26 166.36(18) . . . . ?
 C32 O5 C27 C28 -14.2(3) . . . . ?
 C33 O6 C29 C28 -9.6(3) . . . . ?
 C33 O6 C29 C30 170.90(18) . . . . ?
 C34 O7 C31 C26 177.02(16) . . . . ?
 C34 O7 C31 C30 -3.5(3) . . . . ?

_shelx_res_file
;
TITL b_a.res in P2(1)
    b_a.res
    created by SHELXL-2019/1 at 17:21:45 on 19-Jun-2023
REM Old TITL b in P2(1)
REM SHELXT solution in P2(1): R1 0.101, Rweak 0.034, Alpha 0.002
REM <I/s> 1.782 for 5 systematic absences, Orientation as input
REM Flack x = 0.032 ( 0.065 ) from 2145 Parsons' quotients
REM Formula found by SHELXT: C35 O7
CELL 1.54178 12.1135 8.4828 14.4305 90 107.09 90
ZERR 2 0.0004 0.0003 0.0005 0 0.001 0
LATT -1
SYMM -X,0.5+Y,-Z
SFAC C H N O
UNIT 68 66 2 14

L.S. 10
PLAN  5
SIZE 0.16 0.2 0.21
TEMP -100.15
CONF
BOND
LIST 6
MORE -1
BOND $H
fmap 2
acta
OMIT -4 0 2
OMIT -11 2 10
OMIT 6 5 9
REM <olex2.extras>
REM <HklSrc "%.\\b_a.hkl">
REM </olex2.extras>

WGHT    0.050600    0.181400
EXTI    0.013482
FVAR       0.97434
O1    4    0.802491    0.749921    0.658680    11.00000    0.02351    0.03463 =
         0.01742   -0.00469    0.00740   -0.00215
N1    3    0.661317    0.527107    0.338469    11.00000    0.01886    0.02051 =
         0.01642   -0.00039    0.00767   -0.00036
C1    1    0.880130    0.804092    0.829403    11.00000    0.02547    0.02758 =
         0.02147   -0.00164    0.00761    0.00567
O2    4    0.894000    0.613530    0.243561    11.00000    0.02680    0.02903 =
         0.02321   -0.00056    0.01381   -0.00258
C2    1    0.959761    0.878304    0.906577    11.00000    0.02788    0.04292 =
         0.02444   -0.00677    0.00667    0.00010
AFIX  43
H2    2    1.018203    0.942945    0.894704    11.00000   -1.20000
AFIX   0
O3    4    0.630865    0.737466    0.185144    11.00000    0.03328    0.02130 =
         0.02218    0.00417   -0.00032    0.00149
C3    1    0.954685    0.858859    1.000719    11.00000    0.03567    0.05444 =
         0.02184   -0.00731    0.00321    0.00546
AFIX  43
H3    2    1.009786    0.909722    1.052852    11.00000   -1.20000
AFIX   0
O4    4    0.600980    0.524752    0.088319    11.00000    0.04210    0.03796 =
         0.01724   -0.00432    0.00369    0.01175
C4    1    0.869874    0.765894    1.018862    11.00000    0.04946    0.04726 =
         0.02096    0.00240    0.01499    0.01189
AFIX  43
H4    2    0.867175    0.751118    1.083417    11.00000   -1.20000
AFIX   0
O5    4    0.412396    0.568599    0.187762    11.00000    0.02522    0.04682 =
         0.01887   -0.00153    0.00705    0.00025
C5    1    0.788898    0.694442    0.942463    11.00000    0.04939    0.04086 =
         0.03272   -0.00004    0.02213   -0.00223
AFIX  43
H5    2    0.729746    0.631605    0.954646    11.00000   -1.20000
AFIX   0
O6    4    0.173875    0.770890    0.377891    11.00000    0.02443    0.03647 =
         0.04127    0.00490    0.01487    0.01055
C6    1    0.793260    0.713803    0.847486    11.00000    0.03686    0.03508 =
         0.02532   -0.00648    0.01123   -0.00492
AFIX  43
H6    2    0.736768    0.665165    0.795316    11.00000   -1.20000
AFIX   0
O7    4    0.499192    0.447551    0.516586    11.00000    0.02683    0.03415 =
         0.02168    0.00520    0.01093    0.00645
C7    1    0.896662    0.821613    0.730480    11.00000    0.02428    0.03112 =
         0.01930   -0.00425    0.00453   -0.00040
AFIX  23
H7A   2    0.901116    0.934841    0.715344    11.00000   -1.20000
H7B   2    0.970076    0.770991    0.729850    11.00000   -1.20000
AFIX   0
C8    1    0.816728    0.722825    0.570047    11.00000    0.02425    0.02283 =
         0.01731    0.00096    0.00669    0.00501
C9    1    0.916076    0.771882    0.545549    11.00000    0.02166    0.02669 =
         0.02109   -0.00029    0.00397   -0.00263
AFIX  43
H9    2    0.974323    0.831716    0.590127    11.00000   -1.20000
AFIX   0
C10   1    0.927511    0.732005    0.456368    11.00000    0.02107    0.02687 =
         0.02174    0.00286    0.00854   -0.00019
AFIX  43
H10   2    0.995217    0.760420    0.439848    11.00000   -1.20000
AFIX   0
C11   1    0.839086    0.649698    0.390544    11.00000    0.02060    0.01907 =
         0.02011    0.00342    0.00771    0.00247
C12   1    0.738264    0.604630    0.414252    11.00000    0.01972    0.01738 =
         0.01778    0.00219    0.00594    0.00278
C13   1    0.727268    0.640289    0.505528    11.00000    0.01976    0.02411 =
         0.01844   -0.00004    0.00764    0.00134
AFIX  43
H13   2    0.660784    0.609204    0.523102    11.00000   -1.20000
AFIX   0
C14   1    0.829320    0.596875    0.293892    11.00000    0.02252    0.01597 =
         0.01988    0.00244    0.00826    0.00216
C15   1    0.713173    0.503211    0.259373    11.00000    0.02060    0.02099 =
         0.01674    0.00014    0.00754    0.00106
C16   1    0.747284    0.333301    0.248445    11.00000    0.01605    0.02084 =
         0.02351   -0.00232    0.00743   -0.00106
C17   1    0.767968    0.278051    0.163950    11.00000    0.02640    0.02714 =
         0.02357   -0.00367    0.00827    0.00172
AFIX  43
H17   2    0.753765    0.344728    0.108796    11.00000   -1.20000
AFIX   0
C18   1    0.809160    0.126275    0.160052    11.00000    0.02566    0.03214 =
         0.03397   -0.01162    0.00833    0.00170
AFIX  43
H18   2    0.823176    0.089715    0.102308    11.00000   -1.20000
AFIX   0
C19   1    0.829971    0.027681    0.240047    11.00000    0.02102    0.02107 =
         0.04766   -0.00585    0.00657    0.00232
AFIX  43
H19   2    0.855845   -0.077241    0.236488    11.00000   -1.20000
AFIX   0
C20   1    0.812953    0.082579    0.324737    11.00000    0.02337    0.02415 =
         0.03988    0.00583    0.00902    0.00413
AFIX  43
H20   2    0.828331    0.015914    0.379970    11.00000   -1.20000
AFIX   0
C21   1    0.773349    0.235238    0.329449    11.00000    0.02154    0.02354 =
         0.02729    0.00133    0.00897    0.00236
AFIX  43
H21   2    0.763935    0.273187    0.388602    11.00000   -1.20000
AFIX   0
C22   1    0.639832    0.585476    0.166223    11.00000    0.02107    0.02352 =
         0.02078    0.00089    0.00945    0.00092
C23   1    0.569853    0.838515    0.104796    11.00000    0.02949    0.02790 =
         0.02226    0.00907    0.00470    0.00468
AFIX  23
H23A  2    0.507269    0.778828    0.058471    11.00000   -1.20000
H23B  2    0.623697    0.877672    0.070013    11.00000   -1.20000
AFIX   0
C24   1    0.520425    0.974000    0.146310    11.00000    0.03115    0.03522 =
         0.02772    0.00508    0.00426    0.00844
AFIX 137
H24A  2    0.486131    1.050235    0.094879    11.00000   -1.50000
H24B  2    0.581963    1.025259    0.197073    11.00000   -1.50000
H24C  2    0.460882    0.935040    0.174107    11.00000   -1.50000
AFIX   0
C25   1    0.564018    0.430322    0.347549    11.00000    0.02090    0.01968 =
         0.02369   -0.00126    0.00898   -0.00125
AFIX  23
H25A  2    0.591602    0.364249    0.406394    11.00000   -1.20000
H25B  2    0.540516    0.358380    0.291129    11.00000   -1.20000
AFIX   0
C26   1    0.458802    0.520092    0.353527    11.00000    0.01957    0.01986 =
         0.02258   -0.00414    0.00753   -0.00289
C27   1    0.383352    0.589124    0.271550    11.00000    0.02177    0.02589 =
         0.02122   -0.00382    0.00829   -0.00479
C28   1    0.285997    0.674075    0.275249    11.00000    0.01927    0.02997 =
         0.02648    0.00274    0.00443   -0.00108
AFIX  43
H28   2    0.236705    0.722422    0.218795    11.00000   -1.20000
AFIX   0
C29   1    0.263402    0.685757    0.363939    11.00000    0.01772    0.02455 =
         0.03141   -0.00268    0.00907   -0.00049
C30   1    0.331133    0.609143    0.445816    11.00000    0.02170    0.02575 =
         0.02364   -0.00392    0.01042   -0.00302
AFIX  43
H30   2    0.311528    0.612677    0.504872    11.00000   -1.20000
AFIX   0
C31   1    0.428135    0.527131    0.440057    11.00000    0.01999    0.02059 =
         0.02211   -0.00054    0.00601   -0.00099
C32   1    0.327577    0.604555    0.098802    11.00000    0.03075    0.04784 =
         0.01990   -0.00003    0.00477   -0.00548
AFIX 137
H32A  2    0.355543    0.571996    0.044527    11.00000   -1.50000
H32B  2    0.312791    0.718306    0.095012    11.00000   -1.50000
H32C  2    0.255933    0.548146    0.095547    11.00000   -1.50000
AFIX   0
C33   1    0.112282    0.870330    0.300554    11.00000    0.02608    0.03024 =
         0.04791    0.00815    0.01204    0.00593
AFIX 137
H33A  2    0.069971    0.805466    0.245333    11.00000   -1.50000
H33B  2    0.166822    0.938555    0.281015    11.00000   -1.50000
H33C  2    0.057630    0.935462    0.322045    11.00000   -1.50000
AFIX   0
C34   1    0.476221    0.456173    0.607721    11.00000    0.03952    0.03379 =
         0.02245    0.00449    0.01278    0.00577
AFIX 137
H34A  2    0.398310    0.416268    0.600901    11.00000   -1.50000
H34B  2    0.481745    0.566033    0.629621    11.00000   -1.50000
H34C  2    0.532799    0.392153    0.655366    11.00000   -1.50000
AFIX   0
HKLF 4


REM  b_a.res in P2(1)
REM wR2 = 0.0728, GooF = S = 1.055, Restrained GooF = 1.054 for all data
REM R1 = 0.0274 for 4782 Fo > 4sig(Fo) and 0.0281 for all 4840 data
REM 384 parameters refined using 1 restraints

END

WGHT      0.0506      0.1814

REM Highest difference peak  0.172,  deepest hole -0.154,  1-sigma level  0.032
Q1    1   0.4345  0.4707  0.3853  11.00000  0.05    0.17
Q2    1   0.7224  0.4182  0.2510  11.00000  0.05    0.16
Q3    1   0.5060  0.4952  0.3539  11.00000  0.05    0.15
Q4    1   0.6759  0.5303  0.2251  11.00000  0.05    0.15
Q5    1   0.4230  0.5217  0.3175  11.00000  0.05    0.14
;
_shelx_res_checksum                95826
_shelx_hkl_file
;
   1   0   0  384.76   12.50
   1   0   0  360.66   12.80
  -1   0   0  367.56   15.80
  -1   0   0  366.96   12.60
  -1   0   0  357.56   12.50
   2   0   0 2388.86   81.69
  -2   0   0 2416.56   85.39
  -3   0   0 3824.12  134.19
   3   0   0 3752.42  128.69
   4   0   0  159.68    6.10
   4   0   0  182.48    6.00
  -4   0   0  156.08    5.60
   4   0   0  164.18    6.80
   4   0   0  163.88    5.60
   4   0   0  157.48    5.60
  -4   0   0  159.38    5.90
  -4   0   0  151.88    6.70
  -4   0   0  157.48    6.10
   4   0   0  163.08    6.40
  -4   0   0  165.78    6.10
  -4   0   0  159.68    5.80
  -4   0   0  148.09   15.50
  -4   0   0  163.18    5.70
   4   0   0  165.98    6.00
   4   0   0  147.19    7.30
  -5   0   0  220.78    7.90
  -5   0   0  192.88    8.20
  -5   0   0  225.38    8.00
  -5   0   0  228.28   10.60
   5   0   0  231.08    8.10
  -5   0   0  228.08    8.30
   5   0   0  235.48    7.60
  -5   0   0  219.98    7.50
  -5   0   0  221.58    7.60
  -5   0   0  210.18    7.60
   5   0   0  198.28   11.30
  -5   0   0  236.28   26.90
  -5   0   0  198.98    7.70
   5   0   0  219.88    8.80
   5   0   0  229.18    7.70
   5   0   0  232.68    8.40
   5   0   0  207.28   10.00
  -5   0   0  204.88    8.00
  -5   0   0  226.48    7.50
  -5   0   0  214.58    7.50
  -6   0   0    5.50    0.40
   6   0   0    8.90    1.80
   6   0   0    7.10    0.60
  -6   0   0   -3.20   13.80
  -6   0   0    6.80    1.10
  -6   0   0    7.00    0.80
   6   0   0    6.60    1.10
   6   0   0    7.70    0.60
   6   0   0    6.30    0.40
   6   0   0    9.80    3.40
   6   0   0    6.90    0.50
   6   0   0    7.20    1.30
  -6   0   0    6.80    1.10
   6   0   0    6.90    0.90
   6   0   0    8.50    1.20
  -6   0   0    7.20    0.80
   6   0   0    5.90    1.20
  -6   0   0    6.40    0.90
  -6   0   0    6.20    1.00
  -6   0   0    7.60    0.60
  -6   0   0    6.70    0.40
  -6   0   0    5.10    0.50
  -7   0   0   67.19   20.50
  -7   0   0  118.09    4.10
   7   0   0  112.19    5.90
   7   0   0  110.99    8.60
   7   0   0  117.09    4.40
  -7   0   0  109.89    5.20
  -7   0   0  117.09    4.80
   7   0   0  111.99    4.30
   7   0   0  125.19    6.90
  -7   0   0  115.79    5.30
  -7   0   0  110.99    4.30
   7   0   0  102.79    5.60
   7   0   0  118.09    4.10
  -7   0   0  118.29    4.20
  -7   0   0  109.79    5.20
  -7   0   0  120.49    4.70
  -7   0   0  114.69    4.40
  -7   0   0  126.09    4.20
   7   0   0  114.19    4.10
  -7   0   0  111.89    4.60
  -7   0   0  119.09    4.10
   7   0   0  117.09    4.70
   7   0   0  119.09    5.00
  -7   0   0  114.59    4.80
   7   0   0  120.19    4.20
  -8   0   0   42.00    2.00
  -8   0   0   42.50    2.40
  -8   0   0   41.20    2.90
  -8   0   0   43.20    1.80
   8   0   0   43.40    1.70
   8   0   0   42.70    1.70
  -8   0   0   42.00    2.90
  -8   0   0   46.10    1.70
  -8   0   0   38.50   21.90
  -8   0   0   44.00    1.60
   8   0   0   41.60    1.80
   8   0   0   45.70    3.70
  -8   0   0   45.60    2.00
   8   0   0   42.40    2.60
   8   0   0   43.00    2.00
   8   0   0   45.80    2.70
   8   0   0   43.10    2.50
  -8   0   0   41.60    2.30
  -8   0   0   43.10    2.30
  -8   0   0   41.50    1.70
   8   0   0   42.20    2.40
   8   0   0   41.10    2.90
   8   0   0   30.70    5.80
  -8   0   0   43.80    2.30
  -8   0   0   45.50    3.00
   8   0   0   43.80    1.90
  -9   0   0   90.59    3.40
   9   0   0   93.29    4.20
   9   0   0  103.39    6.50
  -9   0   0   93.09    5.00
  -9   0   0   89.99    3.70
   9   0   0   94.09    4.40
   9   0   0   96.09    3.50
   9   0   0   94.19    3.40
  -9   0   0   96.19    5.00
  -9   0   0   92.49    4.30
  -9   0   0  100.79    3.50
  -9   0   0   92.69    4.10
   9   0   0   91.29    3.50
  -9   0   0   87.59    4.10
  -9   0   0   91.99   39.10
   9   0   0   87.69    3.90
   9   0   0   91.19    5.00
   9   0   0   91.79    4.30
   9   0   0   87.09    3.60
  -9   0   0   93.29    3.30
   9   0   0   86.89    4.50
  10   0   0   34.80    2.10
  10   0   0   51.09    2.70
  10   0   0   43.70    2.80
 -10   0   0   42.10    3.20
  10   0   0   44.30    1.70
 -10   0   0   43.90    2.10
 -10   0   0  -48.80   44.10
  10   0   0   41.20    1.90
  10   0   0   48.40    1.80
 -10   0   0   41.80    1.70
 -10   0   0   46.60    3.40
 -10   0   0   43.40    2.30
 -11   0   0  190.08    8.60
  11   0   0  181.38    6.60
  11   0   0  193.18    6.50
  11   0   0  187.88    8.80
 -11   0   0  195.18    8.50
 -11   0   0  185.98    7.00
  11   0   0  183.48    6.60
  11   0   0  173.28    7.40
 -12   0   0   64.29    2.80
 -12   0   0   61.49    4.10
 -12   0   0   65.79    4.00
  12   0   0   63.49    2.40
  12   0   0   63.09    3.00
  12   0   0   63.89    5.90
 -13   0   0  324.37   12.70
 -13   0   0  319.07   13.10
 -13   0   0  327.47   11.50
   0  -1   0    0.10    0.20
   0   1   0    6.40    0.60
   1  -1   0  674.13   22.50
   1  -1   0  672.63   22.10
   1  -1   0  626.14   22.40
  -1  -1   0  625.84   22.30
   1  -1   0  642.94   22.00
  -1  -1   0  674.83   25.80
  -1  -1   0  658.43   22.20
   1   1   0  665.63   22.40
  -1   1   0  651.03   22.30
  -1   1   0  633.84   22.20
  -1   1   0  637.44   22.00
  -1   1   0  698.63   24.00
   1   1   0  615.94   26.00
   1   1   0  648.94   22.00
   2  -1   0 3034.10  102.09
  -2  -1   0 2975.00  106.59
  -2   1   0 3163.08  103.49
   2   1   0 2750.42  107.49
   2   1   0 2927.21   99.99
  -3  -1   0 4344.47  154.28
   3   1   0 4221.08  142.19
  -3   1   0 4158.78  147.19
  -4  -1   0  744.33   25.40
  -4  -1   0  775.92   25.60
   4  -1   0  740.93   27.60
  -4  -1   0  759.32   26.70
  -4  -1   0  689.13   25.50
  -4  -1   0  697.43   37.90
   4  -1   0  827.72   27.20
   4  -1   0  762.02   26.50
  -4  -1   0  776.72   26.00
  -4  -1   0  713.33   27.00
   4  -1   0  763.42   25.50
  -4  -1   0  765.42   26.00
  -4   1   0  760.22   25.20
   4   1   0  765.62   24.70
   4   1   0  733.73   26.30
  -4   1   0  675.43   27.50
  -4   1   0  744.33   25.80
  -4   1   0  741.03   24.70
  -4   1   0  647.94   24.50
   4   1   0  737.53   24.40
   4   1   0  732.43   24.50
  -4   1   0  674.03   25.70
   4   1   0  771.32   25.40
  -4   1   0  738.43   24.50
   4   1   0  676.63   25.00
  -4   1   0  704.53   24.80
  -4   1   0  720.03   33.10
  -5  -1   0  368.36   12.50
   5  -1   0  349.57   13.70
  -5  -1   0  370.86   13.20
   5  -1   0  359.86   12.50
   5  -1   0  341.07   15.60
   5  -1   0  384.66   12.60
   5  -1   0  348.77   13.80
   5  -1   0  377.96   13.60
   5  -1   0  376.06   14.70
  -5  -1   0  372.86   13.10
   5  -1   0  374.66   12.70
   5  -1   0  380.96   13.30
  -5  -1   0  386.26   13.10
   5  -1   0  371.16   12.50
   5  -1   0  346.17   13.00
  -5  -1   0  361.86   30.70
   5  -1   0  379.36   12.70
  -5  -1   0  365.86   12.60
  -5   1   0  372.66   12.80
   5   1   0  322.87   13.40
   5   1   0  370.46   12.20
   5   1   0  337.27   12.30
   5   1   0  377.26   12.90
   5   1   0  333.97   12.10
  -5   1   0  370.46   13.10
   5   1   0  366.36   14.70
  -5   1   0  341.37   14.10
  -5   1   0  341.67   12.80
   5   1   0  370.26   14.20
   5   1   0  357.66   12.60
  -5   1   0  346.17   12.20
  -5   1   0  358.66   12.10
  -5   1   0  367.16   12.60
  -5   1   0  360.06   12.60
  -5   1   0  361.16   12.30
  -5   1   0  339.27   23.60
   5   1   0  377.56   12.60
  -5   1   0  321.87   12.50
   5   1   0  329.97   12.30
  -5   1   0  360.56   12.40
   5   1   0  360.96   12.10
   5   1   0  394.76   12.80
   5   1   0  382.26   13.50
   5   1   0  358.86   12.30
  -5   1   0  357.26   12.40
  -5   1   0  330.67   12.80
   6  -1   0  117.39    5.90
  -6  -1   0  123.49    5.20
   6  -1   0  118.29    4.50
  -6  -1   0  117.69    4.90
  -6  -1   0  128.19    4.30
   6  -1   0  123.59    4.40
   6  -1   0  124.29    5.30
   6  -1   0  122.79    4.30
   6  -1   0  120.29   10.80
   6  -1   0  122.79    5.10
  -6  -1   0  121.69    4.30
  -6  -1   0  128.39    4.50
   6  -1   0  115.29    4.90
   6  -1   0  128.39    7.40
   6  -1   0  124.39    5.60
  -6  -1   0  123.39    5.30
  -6  -1   0  127.39    4.90
   6  -1   0  122.19    4.30
  -6  -1   0   83.89   26.00
   6  -1   0  124.29    4.50
  -6  -1   0  120.29    4.90
  -6  -1   0  125.29    4.50
  -6  -1   0  127.49    4.40
  -6   1   0  121.99    4.80
   6   1   0  120.49    4.20
  -6   1   0  119.89    4.30
   6   1   0  119.59    6.90
   6   1   0  125.39    4.30
   6   1   0  115.49    4.30
  -6   1   0  119.49    5.10
  -6   1   0  116.39    4.70
   6   1   0  123.39    4.80
   6   1   0  120.69    5.70
   6   1   0  127.89    7.40
  -6   1   0  199.78   30.60
  -6   1   0  117.79    4.40
  -6   1   0  117.49    4.50
  -6   1   0  124.39    5.40
  -6   1   0  113.59    5.00
  -6   1   0  121.69    4.60
   6   1   0  117.99    5.30
   6   1   0  121.59    4.90
   6   1   0  123.59    4.40
   6   1   0  116.49    5.10
  -7  -1   0  598.64   21.00
  -7  -1   0  590.34   21.10
   7  -1   0  561.04   22.00
  -7  -1   0  591.94   20.50
  -7  -1   0  609.14   20.40
   7  -1   0  623.14   20.60
   7  -1   0  599.74   21.70
  -7  -1   0  597.94   20.30
  -7  -1   0  609.24   20.60
   7  -1   0  597.94   21.10
   7  -1   0  609.14   20.40
  -7  -1   0  589.34   21.50
   7  -1   0  602.04   20.60
   7  -1   0  576.64   21.30
   7  -1   0  612.44   20.40
  -7  -1   0  630.14   21.80
  -7   1   0  557.44   19.90
  -7   1   0  576.34   38.80
   7   1   0  604.14   20.60
  -7   1   0  591.24   20.10
   7   1   0  578.94   19.90
   7   1   0  537.75   20.70
   7   1   0  581.24   20.80
   7   1   0  584.84   20.40
  -7   1   0  560.04   19.60
   7   1   0  615.84   19.80
   7   1   0  602.94   19.60
  -7   1   0  548.55   20.40
  -7   1   0  585.14   20.80
   7   1   0  589.94   19.70
  -7   1   0  619.24   22.50
  -7   1   0  548.05   21.00
   7   1   0  584.54   21.70
  -7   1   0  595.14   20.10
  -7   1   0  586.54   19.60
  -7   1   0  560.24   20.20
   7   1   0  524.25   19.80
  -8  -1   0   76.09    3.70
  -8  -1   0   78.49    2.80
  -8  -1   0   74.59    3.00
  -8  -1   0   77.19    4.20
   8  -1   0   81.29    2.90
  -8  -1   0   35.40   35.90
   8  -1   0   74.19    2.80
   8  -1   0   80.99    3.60
   8  -1   0   78.89    2.90
  -8  -1   0   72.49    3.20
  -8  -1   0   76.09    3.50
  -8  -1   0   75.59    3.10
  -8  -1   0   76.39    4.50
   8  -1   0   74.09    3.80
  -8  -1   0   76.99    2.90
  -8  -1   0   77.59    2.80
   8  -1   0   78.69    3.20
  -8  -1   0   76.59    3.70
   8  -1   0   72.99    3.00
  -8  -1   0   69.29    4.00
   8  -1   0   77.49    4.20
   8   1   0   76.49    3.10
   8   1   0   77.89    2.70
   8   1   0   73.69    4.00
  -8   1   0   69.99    3.90
   8   1   0   74.49    2.90
   8   1   0   78.99    3.50
   8   1   0   77.79    2.80
   8   1   0   71.29    3.60
  -8   1   0   72.29    4.00
   8   1   0   75.59    2.90
   8   1   0   73.19    4.80
  -8   1   0   61.89   26.00
   8   1   0   70.79    8.20
   8   1   0   79.79    4.00
  -8   1   0   76.29    3.00
  -8   1   0   63.79    4.10
   9  -1   0   18.50    1.70
  -9  -1   0   17.90    1.00
   9  -1   0   20.20    1.20
   9  -1   0   17.50    0.90
   9  -1   0   18.90    0.90
  -9  -1   0   18.30    1.60
  -9  -1   0   16.90    2.10
  -9  -1   0   19.00    1.30
  -9  -1   0   22.40    1.80
   9  -1   0   18.60    1.90
  -9  -1   0   19.60    1.10
  -9  -1   0   19.20    1.70
  -9  -1   0   18.50    1.90
  -9  -1   0   19.40    0.90
   9  -1   0   19.60    1.00
   9  -1   0   17.60    1.30
  -9  -1   0   19.90    0.90
   9  -1   0   21.50    3.50
  -9  -1   0   17.80    1.80
  -9  -1   0   15.60    2.00
   9  -1   0   17.60    1.90
   9   1   0   18.90    2.20
   9   1   0   16.00    6.20
  -9   1   0   23.40    2.20
   9   1   0   19.30    1.00
   9   1   0   30.90    5.00
   9   1   0   18.20    1.70
  -9   1   0   22.00    2.20
  -9   1   0   18.90    1.20
   9   1   0   19.30    0.90
  -9   1   0   20.10   24.80
   9   1   0   20.10    1.20
   9   1   0   18.70    1.10
   9   1   0   17.80    1.60
   9   1   0   21.40    2.40
 -10  -1   0   65.99    4.20
  10  -1   0   58.89    3.50
 -10  -1   0   57.89    3.40
 -10  -1   0   61.29    3.50
 -10  -1   0   63.39    3.30
 -10  -1   0   61.19    2.40
 -10  -1   0   62.99    2.80
  10  -1   0   58.09    2.50
  10  -1   0   57.99    2.50
 -10  -1   0   62.09    4.10
  10  -1   0   59.89    2.70
  10  -1   0   61.79    2.80
 -10  -1   0   60.19    2.20
  10  -1   0   58.19    3.60
 -10  -1   0   61.89    2.40
  10   1   0   65.29    4.10
 -10   1   0   58.09    4.20
 -10   1   0   58.59    3.80
  10   1   0   56.19    2.70
 -10   1   0   62.09   31.60
  10   1   0   58.09    3.00
 -10   1   0   63.19    2.80
  10   1   0   58.19    3.80
  10   1   0   62.09    2.30
  11  -1   0  107.59    4.30
  11  -1   0  104.99    5.10
 -11  -1   0  111.59    4.40
  11  -1   0  108.29    4.80
  11  -1   0  104.49    4.00
 -11  -1   0  100.09    4.50
  11  -1   0  104.49    6.10
  11  -1   0  103.19    4.00
 -11  -1   0  106.49    5.90
  11  -1   0  105.19    3.80
 -11  -1   0  102.29    3.80
 -11  -1   0  104.39    6.00
  11  -1   0  104.09    3.90
 -11   1   0   98.49    5.50
 -11   1   0  109.59    4.30
  11   1   0  104.69    5.80
 -11   1   0  106.09   50.59
  11   1   0  106.89    4.40
  11   1   0  114.39    5.80
 -11   1   0  111.79    5.60
  12  -1   0  102.89    3.90
  12  -1   0  101.79    4.60
 -12  -1   0  119.49    8.00
  12  -1   0  103.59    3.70
  12  -1   0  106.59    3.90
 -12   1   0   97.69    5.20
  12   1   0   94.79    4.10
 -12   1   0  106.59    4.10
 -12   1   0  105.29    5.30
  12   1   0  101.89    5.30
  12   1   0   89.59    5.80
  13  -1   0   64.49    3.10
  13  -1   0   63.59    2.40
 -13   1   0   69.39    3.80
 -13   1   0   64.59    5.50
 -13   1   0   67.39    2.90
  13   1   0   80.79    6.20
   1   2   0 7842.42  266.27
  -2   2   0 9651.33  325.87
   2   2   0 9106.99  327.57
  -2   2   0 9999.00  322.97
   3  -2   0  533.75   18.70
   3  -2   0  536.55   18.40
  -3  -2   0  522.85   19.90
  -3  -2   0  572.44   18.60
   3  -2   0  533.95   19.00
   3  -2   0  530.45   18.20
  -3  -2   0  570.24   18.80
  -3  -2   0  536.65   18.30
  -3  -2   0  530.25   18.20
   3  -2   0  514.55   18.20
  -3   2   0  493.55   17.80
  -3   2   0  501.55   17.70
  -3   2   0  526.45   18.30
   3   2   0  540.15   18.90
  -3   2   0  479.75   19.00
   3   2   0  510.05   18.10
   3   2   0  530.35   19.00
  -3   2   0  566.14   23.90
  -3   2   0  534.45   17.90
  -3   2   0  520.95   17.80
  -3   2   0  546.25   18.20
   3   2   0  506.05   17.70
   3   2   0  526.75   24.50
   4  -2   0  566.14   18.20
  -4  -2   0  510.55   18.70
  -4  -2   0  512.95   18.20
  -4  -2   0  542.55   18.70
  -4  -2   0  540.85   18.40
  -4  -2   0  531.05   18.20
  -4  -2   0  560.44   18.30
   4  -2   0  537.65   18.30
   4  -2   0  549.25   18.90
  -4  -2   0  509.25   43.10
  -4   2   0  489.65   17.20
  -4   2   0  511.75   17.10
  -4   2   0  484.85   19.70
   4   2   0  502.05   17.40
  -4   2   0  539.35   17.50
   4   2   0  522.25   17.30
  -4   2   0  491.95   18.00
   4   2   0  519.85   19.00
  -4   2   0  478.85   18.60
   4   2   0  531.75   18.00
  -4   2   0  466.45   18.30
  -4   2   0  483.65   17.60
  -4   2   0  498.45   25.20
   5  -2   0  576.54   20.40
  -5  -2   0  583.74   19.90
  -5  -2   0  544.55   20.40
  -5  -2   0  587.84   20.60
  -5  -2   0  579.54   19.90
   5  -2   0  582.54   19.90
   5  -2   0  591.14   20.00
  -5  -2   0  590.04   20.80
  -5  -2   0  628.54   20.50
  -5  -2   0  610.44   20.10
   5  -2   0  541.85   19.90
   5  -2   0  583.84   21.10
   5  -2   0  583.74   22.50
  -5  -2   0  599.74   20.00
   5  -2   0  613.84   20.90
   5  -2   0  590.24   20.80
   5  -2   0  598.24   19.90
   5   2   0  575.44   19.50
   5   2   0  520.25   19.60
   5   2   0  609.04   20.30
  -5   2   0  536.55   18.90
   5   2   0  551.04   21.10
  -5   2   0  566.64   20.00
  -5   2   0  516.15   19.00
  -5   2   0  567.34   19.40
   5   2   0  532.95   18.90
   5   2   0  567.54   21.30
  -5   2   0  548.15   19.30
  -5   2   0  570.94   29.90
  -5   2   0  507.85   21.50
   5   2   0  556.44   18.80
  -5   2   0  560.44   18.80
   5   2   0  572.54   19.20
  -5   2   0  529.65   18.90
  -6  -2   0  533.35   18.90
   6  -2   0  522.55   17.80
   6  -2   0  515.05   17.60
  -6  -2   0  497.85   18.50
  -6  -2   0  518.75   17.70
  -6  -2   0  520.05   18.30
  -6  -2   0  528.25   17.70
   6  -2   0  529.95   19.00
  -6  -2   0  529.95   17.80
   6  -2   0  527.55   17.90
   6  -2   0  527.45   18.50
   6  -2   0  514.55   17.70
   6  -2   0  500.15   18.30
  -6  -2   0  518.25   18.50
   6  -2   0  501.25   18.80
  -6  -2   0  536.95   18.40
  -6   2   0  516.55   17.60
   6   2   0  454.35   17.70
   6   2   0  487.55   17.60
   6   2   0  511.55   18.40
   6   2   0  487.85   17.60
   6   2   0  470.85   19.90
  -6   2   0  505.65   17.40
   6   2   0  482.35   16.90
   6   2   0  493.85   19.80
   6   2   0  493.55   17.70
  -6   2   0  495.55   17.50
  -6   2   0  503.05   16.90
  -6   2   0  499.25   30.80
   6   2   0  476.15   16.90
  -6   2   0  493.95   16.80
   7  -2   0  336.67   11.70
  -7  -2   0  350.26   11.70
  -7  -2   0  342.37   11.90
   7  -2   0  341.37   11.60
  -7  -2   0  338.97   12.50
  -7  -2   0  329.17   12.50
   7  -2   0  338.67   11.80
   7  -2   0  317.67   13.10
  -7  -2   0  345.07   11.80
   7  -2   0  342.67   12.30
  -7  -2   0  348.77   11.60
   7  -2   0  331.87   12.60
   7  -2   0  334.77   11.60
   7  -2   0  335.97   11.80
  -7  -2   0  325.87   12.30
  -7  -2   0  328.07   12.70
  -7  -2   0  347.47   11.60
   7  -2   0  330.37   13.00
  -7  -2   0  356.86   13.60
   7   2   0  315.27   10.90
  -7   2   0  332.87   11.10
   7   2   0  305.07   11.10
   7   2   0  340.67   11.10
   7   2   0  291.67   11.70
   7   2   0  325.77   12.90
   7   2   0  318.67   12.10
  -7   2   0  284.67   27.30
  -7   2   0  336.57   12.00
   7   2   0  277.27   14.40
   7   2   0  296.37   11.90
  -7   2   0  326.47   11.00
  -7   2   0  329.77   11.90
   7   2   0  331.97   12.00
   8  -2   0   90.39    4.20
  -8  -2   0   83.99    4.40
   8  -2   0   91.09    4.40
   8  -2   0   83.29    3.60
  -8  -2   0   90.59    3.30
   8  -2   0   81.49    3.30
   8  -2   0   89.09    3.60
  -8  -2   0   90.49    4.00
  -8  -2   0   93.49    3.50
  -8  -2   0   93.59    4.90
  -8  -2   0   85.69    3.20
  -8  -2   0   88.09    4.20
  -8  -2   0   89.39    3.60
   8  -2   0   91.29    3.30
   8  -2   0   90.49    3.30
  -8  -2   0   87.39    4.20
   8  -2   0   92.79    6.30
  -8  -2   0   89.19    3.30
   8   2   0   81.49    5.10
  -8   2   0   83.69   21.40
   8   2   0   84.79    3.40
  -8   2   0   82.69    3.10
   8   2   0   97.99    9.20
  -8   2   0   85.69    4.50
  -8   2   0   82.59    3.80
  -8   2   0   85.19    3.40
   8   2   0   73.89    4.70
  -9  -2   0  167.98    6.80
  -9  -2   0  187.38    9.00
  -9  -2   0  171.98    6.20
   9  -2   0  163.28    7.30
   9  -2   0  169.58    6.10
  -9  -2   0  162.78    7.90
  -9  -2   0  164.08    7.10
  -9  -2   0  166.38    6.30
  -9  -2   0  168.28    7.70
   9  -2   0  167.78    6.40
  -9  -2   0  166.38    6.00
   9  -2   0  169.68    6.90
  -9  -2   0  172.88    7.20
   9  -2   0  167.88    6.00
   9  -2   0  174.78    6.20
  -9  -2   0  167.58    5.90
  -9  -2   0  166.08    6.10
   9  -2   0  169.08    6.00
  -9   2   0  160.58    6.40
  -9   2   0  115.69   22.10
  -9   2   0  158.08    6.00
   9   2   0  171.18   12.00
   9   2   0  165.18    7.20
   9   2   0  165.88    6.00
   9   2   0  159.58    8.30
  -9   2   0  165.18    7.20
  -9   2   0  159.78    5.70
  -9   2   0  156.08    7.10
  10  -2   0   10.40    1.50
  10  -2   0   13.30    0.80
  10  -2   0   11.60    1.70
 -10  -2   0    6.70    2.90
  10  -2   0   14.50    0.80
 -10  -2   0   14.00    2.40
 -10  -2   0   13.50    0.80
  10  -2   0   13.20    0.90
 -10  -2   0   12.70    0.80
 -10  -2   0   13.90    1.10
  10  -2   0   12.10    1.20
  10  -2   0   13.20    2.60
 -10  -2   0   15.00    1.80
 -10  -2   0   12.80    0.70
 -10  -2   0   12.10    1.70
 -10  -2   0   11.60    1.40
  10  -2   0   13.30    1.10
 -10  -2   0   12.20    1.00
 -10   2   0   17.10    2.40
 -10   2   0   41.90   22.60
  10   2   0   13.20    2.50
 -10   2   0   12.30    1.80
  10   2   0   13.60    1.00
 -10   2   0   12.70    1.00
  10   2   0   19.90    9.00
  10   2   0   15.30    2.80
  10   2   0   10.60    2.20
  10   2   0    8.20    1.50
  11  -2   0  264.07    9.30
 -11  -2   0  263.27    9.90
 -11  -2   0  255.27    9.10
 -11  -2   0  253.37    8.90
  11  -2   0  274.37   10.10
 -11  -2   0  277.17   12.90
  11  -2   0  266.47    9.20
  11  -2   0  261.77    9.10
 -11  -2   0  259.07    9.00
  11  -2   0  243.48   12.10
 -11  -2   0  248.48   10.40
  11  -2   0  257.27    9.50
  11  -2   0  258.17    9.00
  11  -2   0  257.97   10.50
  11   2   0  245.28   10.00
  11   2   0  227.98   10.20
 -11   2   0  244.88   10.00
 -11   2   0  242.08   10.00
  11   2   0  221.48   19.90
 -11   2   0  247.48    8.70
  11   2   0  237.68    8.80
 -12  -2   0   81.79    3.50
  12  -2   0   78.79    3.10
  12  -2   0   79.09    3.80
  12  -2   0   81.19    3.00
  12  -2   0   73.69    5.50
 -12  -2   0   77.79    2.90
  12  -2   0   83.09    3.00
 -12  -2   0   79.89    5.30
  12  -2   0   80.29    3.60
  12  -2   0   81.89    3.20
  12   2   0   71.59    4.20
  12   2   0   76.29    3.30
 -12   2   0   72.99    4.50
 -12   2   0  104.49   14.50
 -12   2   0   96.29    6.80
 -12   2   0   76.59    4.30
 -12   2   0   78.39    3.30
  12   2   0   90.59    5.50
  13  -2   0   12.90    1.20
  13  -2   0   11.20    0.60
 -13   2   0    9.30    2.50
  13   2   0    9.60    0.80
  13   2   0   11.70    1.70
 -13   2   0   10.70    0.80
 -13   2   0   13.40    1.60
   0  -3   0    0.40    0.60
   0   3   0    0.60    0.60
   1   3   0  518.05   26.60
   1   3   0  563.34   19.80
  -1   3   0  634.74   20.50
   1   3   0  626.34   20.80
  -1   3   0  564.84   19.80
   2  -3   0  590.24   20.90
  -2   3   0  602.44   20.50
  -2   3   0  581.94   21.00
   2   3   0  610.54   20.50
   2   3   0  547.15   26.60
  -2   3   0  632.34   20.80
   2   3   0  651.53   21.60
   2   3   0  596.64   20.40
   2   3   0  588.94   20.50
   2   3   0  599.34   20.60
   2   3   0  583.14   26.60
   2   3   0  642.14   21.30
   2   3   0  589.04   20.70
  -3  -3   0 1452.35   48.90
  -3  -3   0 1445.46   49.50
   3   3   0 1303.87   45.00
  -3   3   0 1344.17   46.10
  -3   3   0 1257.27   50.39
   3   3   0 1305.57   45.30
  -3   3   0 1415.96   51.89
   3   3   0 1313.07   45.80
   3   3   0 1383.16   46.50
  -4  -3   0 2582.54   86.19
  -4  -3   0 2540.05   86.69
  -4   3   0 2631.84   84.09
  -4   3   0 2350.46   84.39
   4   3   0 2393.36   84.59
   4   3   0 2445.56   84.89
  -5  -3   0  204.98    7.00
   5  -3   0  190.48    7.50
  -5  -3   0  206.58    7.10
  -5  -3   0  201.08    7.60
   5  -3   0  208.38    8.00
  -5  -3   0  199.28    7.60
  -5  -3   0  209.08    7.70
  -5  -3   0  206.18    7.20
   5  -3   0  201.28    8.10
   5  -3   0  210.58    7.00
   5  -3   0  193.28    7.00
   5  -3   0  199.68    7.10
   5  -3   0  207.78    7.70
   5   3   0  193.88    6.50
  -5   3   0  186.98    6.50
  -5   3   0  166.18    7.10
  -5   3   0  188.88    7.00
   5   3   0  189.78    8.90
   5   3   0  178.78    8.80
  -5   3   0  183.58   17.10
   5   3   0  187.98    7.10
  -5   3   0  185.48    7.10
   5   3   0  187.18    6.50
  -5   3   0  186.28    6.50
  -5   3   0  183.98    7.70
   5   3   0  179.18    7.50
   5   3   0  178.78    6.70
   6  -3   0  105.19    4.80
   6  -3   0  103.29    4.50
   6  -3   0  101.39    3.90
  -6  -3   0   91.49    4.00
  -6  -3   0   96.39    5.70
  -6  -3   0  105.49    4.40
  -6  -3   0  101.89    3.80
   6  -3   0   97.49    3.70
   6  -3   0  111.99    3.80
  -6  -3   0  108.29    4.50
   6  -3   0  109.39    3.90
   6  -3   0  105.19    3.70
  -6  -3   0  103.39    3.70
  -6  -3   0  103.99    3.70
  -6  -3   0  106.79    4.50
  -6  -3   0  106.09    4.00
   6  -3   0  108.59    4.40
   6   3   0   99.19    5.00
  -6   3   0  102.89    3.60
   6   3   0  105.29    3.60
  -6   3   0  119.49   15.90
  -6   3   0   98.39    4.30
   6   3   0  107.89    6.60
  -6   3   0  102.69    4.30
   6   3   0   93.19    3.90
   6   3   0   97.09    3.70
  -6   3   0   95.19    3.70
   6   3   0   86.79    5.30
   6   3   0   97.29    4.40
  -6   3   0   93.89    4.20
  -7  -3   0   60.79    2.30
   7  -3   0   62.09    3.00
   7  -3   0   60.29    2.50
  -7  -3   0   64.89    3.20
  -7  -3   0   58.89    2.40
  -7  -3   0   67.69    2.40
  -7  -3   0   64.29    3.10
  -7  -3   0   56.69    2.50
   7  -3   0   59.49    2.50
   7  -3   0   62.59    2.40
   7  -3   0   58.69    2.30
   7  -3   0   58.99    3.20
  -7  -3   0   60.89    3.30
   7  -3   0   58.09    2.30
  -7  -3   0   59.89    2.60
  -7  -3   0   61.09    3.20
  -7  -3   0   67.49    5.50
   7   3   0   60.99    3.20
   7   3   0   62.09    5.80
  -7   3   0   55.89   20.80
   7   3   0   58.89    2.40
  -7   3   0   60.79    3.20
   7   3   0   59.29    2.50
  -7   3   0   60.79    3.00
  -7   3   0   60.69    2.40
   7   3   0   54.49    3.30
  -7   3   0   56.79    3.10
   7   3   0   56.89    3.80
  -7   3   0   59.39    2.30
   8  -3   0  102.49    4.60
  -8  -3   0   97.99    5.10
  -8  -3   0  102.59    4.00
   8  -3   0  101.79    4.90
  -8  -3   0  107.59    4.90
  -8  -3   0  102.19    3.70
  -8  -3   0  106.09    3.80
   8  -3   0  104.19    3.80
  -8  -3   0   98.39    3.80
  -8  -3   0  103.99    4.90
  -8  -3   0  100.39    4.10
   8  -3   0  101.69    3.80
   8  -3   0  102.69    3.70
  -8  -3   0  103.69    4.60
   8  -3   0  103.49    4.10
   8  -3   0  101.19    4.00
  -8   3   0   98.99    4.40
   8   3   0   98.29    4.80
  -8   3   0  101.29    3.80
   8   3   0  101.09    6.00
  -8   3   0   97.49    3.60
   8   3   0   97.39    5.60
   8   3   0  103.49    3.90
   8   3   0   96.89    4.90
   8   3   0  103.39    8.10
  -8   3   0   98.19    4.60
  -8   3   0   93.69    4.70
  -8   3   0   57.59   16.30
  -9  -3   0  656.23   22.50
  -9  -3   0  665.53   23.80
   9  -3   0  669.53   22.80
   9  -3   0  663.13   22.40
  -9  -3   0  658.13   22.80
  -9  -3   0  640.44   23.70
  -9  -3   0  637.24   23.30
   9  -3   0  673.13   23.40
   9  -3   0  649.24   23.90
  -9  -3   0  646.94   22.40
  -9  -3   0  668.93   23.90
  -9  -3   0  640.84   22.40
   9  -3   0  675.63   22.70
   9  -3   0  669.63   22.60
  -9  -3   0  657.13   22.60
   9  -3   0  641.84   22.40
   9   3   0  622.64   21.40
   9   3   0  600.54   23.90
   9   3   0  604.44   24.10
  -9   3   0  631.14   21.90
  -9   3   0  627.84   21.10
  -9   3   0  491.45   61.29
  -9   3   0  626.84   22.50
   9   3   0  619.34   22.70
  -9   3   0  618.94   21.30
   9   3   0  625.14   22.50
  -9   3   0  624.84   22.30
   9   3   0  609.54   27.10
 -10  -3   0  171.58    6.80
  10  -3   0  162.98    5.90
  10  -3   0  174.48    6.20
 -10  -3   0  162.28    5.90
  10  -3   0  157.38    7.30
  10  -3   0  163.98    6.00
 -10  -3   0  168.18    6.00
  10  -3   0  163.48    5.80
 -10  -3   0  158.68    6.00
 -10  -3   0  158.38    7.20
 -10  -3   0  164.68    7.30
  10  -3   0  166.18    6.30
 -10  -3   0  167.88    6.20
  10  -3   0  153.88    6.80
 -10  -3   0  167.18    7.30
 -10  -3   0  163.28    5.80
  10   3   0  147.19    8.20
  10   3   0  154.28    5.80
 -10   3   0  154.78    5.50
  10   3   0  159.28    7.00
 -10   3   0  151.98    6.90
 -10   3   0  149.99    6.60
  10   3   0  150.08    7.10
  10   3   0  148.39    8.20
 -10   3   0  150.98    5.80
  10   3   0  167.48   13.00
  11  -3   0   40.40    1.90
  11  -3   0   39.50    1.70
  11  -3   0   39.10    1.70
  11  -3   0   41.70    3.00
 -11  -3   0   41.40    1.90
  11  -3   0   41.50    2.10
 -11  -3   0   40.80    2.70
  11  -3   0   35.00    2.90
  11  -3   0   39.00    1.80
  11  -3   0   38.10    2.60
 -11  -3   0   42.70    1.70
  11   3   0   41.40    3.00
 -11   3   0   37.00    2.40
 -11   3   0   36.80    3.40
 -11   3   0   30.40    6.30
 -11   3   0   39.40    3.20
 -11   3   0   37.90    1.90
  12  -3   0   20.90    2.10
  12  -3   0   18.30    1.20
 -12  -3   0   19.80    0.90
  12  -3   0   19.70    1.70
  12  -3   0   19.20    1.00
  12  -3   0   19.80    1.70
  12  -3   0   21.10    1.20
  12  -3   0   20.90    0.90
 -12  -3   0   19.60    1.50
 -12   3   0   18.70    2.20
 -12   3   0   19.80    1.90
  12   3   0   14.50    1.70
 -12   3   0    9.00    8.20
  12   3   0  140.29  107.59
  12   3   0   17.30    2.60
  12   3   0   20.00    1.20
 -12   3   0   19.30    1.10
  13  -3   0   62.79    2.30
  13  -3   0   62.99    2.40
  13  -3   0   61.99    2.40
  13  -3   0   68.39    3.00
 -13   3   0   62.29    3.20
 -13   3   0   62.69    3.50
 -13   3   0   64.59    2.50
  13   3   0   56.19    3.60
   0   4   0 1209.18   40.70
   0   4   0 1278.67   43.00
   0   4   0 1198.98   40.10
   0   4   0 1249.47   40.00
   0   4   0 1091.09   47.60
   0   4   0 1085.89   45.80
  -1  -4   0  341.97   13.20
   1   4   0  297.07   10.00
   1   4   0  274.47   10.30
   1   4   0  293.97   11.10
  -2  -4   0   18.50    1.70
  -2  -4   0   17.30    0.90
   2  -4   0   17.20    1.70
   2  -4   0   14.10    1.60
   2   4   0   14.80    0.90
   2   4   0   16.60    1.80
   2   4   0   14.60    1.60
   2   4   0   16.80    1.90
  -2   4   0   15.80    0.80
  -2   4   0   15.20    0.90
  -2   4   0   16.40    1.60
   2   4   0   18.00    1.00
  -3  -4   0  814.32   27.20
  -3  -4   0  784.92   27.70
  -3  -4   0  822.32   28.40
  -3  -4   0  793.92   27.30
   3  -4   0  796.92   28.30
   3  -4   0  815.52   28.50
   3   4   0  742.33   24.80
  -3   4   0  731.43   24.90
  -3   4   0  765.42   30.90
   3   4   0  747.23   33.30
   3   4   0  751.02   25.00
   3   4   0  702.43   35.10
   3   4   0  698.83   26.00
   3   4   0  745.33   25.20
  -3   4   0  720.13   25.60
   3   4   0  727.23   25.10
   3   4   0  723.43   26.60
  -4  -4   0 1740.13   59.29
   4   4   0 1591.64   79.39
   4   4   0 1466.25   55.19
   4   4   0 1590.34   55.49
   4   4   0 1663.43   55.49
  -4   4   0 1605.04   53.89
   5  -4   0  435.06   16.10
  -5  -4   0  437.86   14.80
  -5  -4   0  433.56   14.90
   5  -4   0  447.16   14.80
  -5  -4   0  378.66   15.40
  -5  -4   0  437.06   15.00
   5  -4   0  428.46   15.40
  -5  -4   0  431.86   14.70
  -5  -4   0  446.46   15.40
   5  -4   0  433.86   14.90
  -5  -4   0  447.36   14.80
  -5   4   0  396.36   14.70
   5   4   0  408.86   14.60
   5   4   0  407.36   14.00
  -5   4   0  411.06   14.00
   5   4   0  390.66   16.10
   5   4   0  381.76   15.20
   5   4   0  456.55   23.10
  -5   4   0  408.56   14.50
  -5   4   0  410.16   14.00
   5   4   0  402.16   15.30
   5   4   0  416.76   14.00
   5   4   0  398.86   16.50
   5   4   0  398.26   14.20
   5   4   0  409.06   14.60
  -6  -4   0  161.58    6.10
  -6  -4   0  171.18    6.00
   6  -4   0  165.38    6.60
  -6  -4   0  160.68    5.80
   6  -4   0  166.98    6.50
   6  -4   0  164.18    5.90
   6  -4   0  161.38    5.80
  -6  -4   0  165.48    5.80
  -6  -4   0  171.78    6.70
   6  -4   0  164.48    6.00
  -6  -4   0  167.98    5.90
  -6  -4   0  156.78    6.50
   6   4   0  153.48   11.60
   6   4   0  157.48    6.30
   6   4   0  143.19    6.70
   6   4   0  153.98    5.60
   6   4   0  159.28    5.50
  -6   4   0  158.38    6.20
  -6   4   0  149.88    6.30
  -6   4   0  153.28    5.50
   6   4   0  153.18    6.90
  -6   4   0  158.48    5.50
   6   4   0  149.09    6.30
   6   4   0  152.78    5.80
   6   4   0  151.98    7.70
   7  -4   0  280.17   10.70
   7  -4   0  278.07    9.70
  -7  -4   0  284.27   10.50
  -7  -4   0  283.47   11.00
  -7  -4   0  276.97   10.00
  -7  -4   0  289.67   10.80
   7  -4   0  281.87   10.10
  -7  -4   0  273.57    9.80
   7  -4   0  270.97    9.60
  -7  -4   0  271.67    9.60
   7  -4   0  264.87   10.60
  -7  -4   0  281.57    9.70
  -7  -4   0  282.57    9.70
  -7   4   0  266.27    9.00
  -7   4   0  240.68    9.10
   7   4   0  263.07   11.70
   7   4   0  255.67    9.30
   7   4   0  259.97    9.10
  -7   4   0  256.27    9.80
   7   4   0  256.07   10.00
   7   4   0  250.07   10.80
   7   4   0  266.37   13.00
  -7   4   0  260.77    9.90
   7   4   0  259.17   10.00
   7   4   0  244.98   10.30
  -7   4   0  263.97    9.10
   8  -4   0   29.40    1.70
  -8  -4   0   34.10    2.30
  -8  -4   0   28.80    2.30
   8  -4   0   30.50    1.30
   8  -4   0   31.70    1.60
  -8  -4   0   32.70    1.40
  -8  -4   0   32.20    1.60
  -8  -4   0   29.10    1.70
  -8  -4   0   31.90    1.50
   8  -4   0   32.60    2.40
  -8  -4   0   31.10    2.60
  -8  -4   0   33.60    1.40
   8  -4   0   31.90    2.20
   8  -4   0   31.00    1.40
   8  -4   0   31.90    1.50
   8   4   0   26.40    2.20
   8   4   0   19.50    4.10
  -8   4   0   29.90    1.30
   8   4   0   28.20    3.30
   8   4   0   28.40    1.50
   8   4   0   30.00    1.50
   8   4   0   26.50    2.80
  -8   4   0   28.10    2.10
   8   4   0   26.80    2.40
   8   4   0   32.40    2.40
  -8   4   0   30.10    2.20
  -8   4   0   27.80    1.40
  -9  -4   0   89.89    5.00
   9  -4   0   99.69    3.70
   9  -4   0   99.99    4.60
   9  -4   0  103.59    4.00
  -9  -4   0   99.39    5.00
  -9  -4   0  103.79    3.90
   9  -4   0   96.89    3.70
  -9  -4   0  109.59    4.10
  -9  -4   0   93.19    4.60
  -9  -4   0   96.39    3.70
   9  -4   0  112.69    4.40
   9  -4   0   87.79    4.90
  -9  -4   0   97.79    3.60
  -9  -4   0   99.49    5.10
   9   4   0   89.39    3.60
  -9   4   0   84.19    7.30
   9   4   0   89.29    4.60
   9   4   0   95.99    4.70
   9   4   0   89.49    3.60
  -9   4   0   95.89    4.50
   9   4   0   90.99    4.60
  -9   4   0   90.29    5.00
  -9   4   0   91.59    3.40
  -9   4   0   92.29    3.60
   9   4   0  108.09    8.20
  -9   4   0   91.89    4.60
  10  -4   0   40.10    2.10
  10  -4   0   39.80    1.70
 -10  -4   0   37.80    1.60
 -10  -4   0   45.30    4.40
 -10  -4   0   40.20    1.90
 -10  -4   0   39.80    1.70
  10  -4   0   39.10    3.10
  10  -4   0   43.20    1.80
  10  -4   0   38.10    2.50
 -10  -4   0   37.20    2.90
  10  -4   0   38.20    1.90
 -10  -4   0   46.00    3.70
 -10  -4   0   40.90    2.10
 -10  -4   0   40.10    1.80
  10  -4   0   37.30    2.90
 -10  -4   0   38.50    2.50
  10  -4   0   38.40    1.60
 -10   4   0   34.50    1.70
 -10   4   0   32.80    2.80
 -10   4   0   31.20    5.00
  10   4   0   39.50    2.70
  10   4   0   33.30    3.30
 -10   4   0   34.50    2.20
 -10   4   0   36.20    1.50
 -10   4   0   29.10    2.40
  10   4   0   35.80    4.00
  10   4   0   34.40    1.70
  11  -4   0    3.30    0.90
  11  -4   0    3.00    0.40
  11  -4   0    2.30    0.50
 -11  -4   0    3.60    0.40
  11  -4   0    2.30    1.00
  11  -4   0    3.20    0.50
  11  -4   0    1.20    1.00
  11  -4   0    2.00    0.60
 -11  -4   0    3.10    1.10
  11  -4   0    3.00    0.40
 -11  -4   0    3.60    0.90
 -11  -4   0    2.80    0.50
 -11  -4   0    2.80    0.40
 -11  -4   0    3.10    0.40
 -11  -4   0    4.70    0.70
  11   4   0   29.20   52.59
 -11   4   0    2.80    1.30
 -11   4   0    2.60    0.90
 -11   4   0    2.70    1.10
 -11   4   0    3.90    5.30
 -11   4   0    2.60    0.50
  11   4   0    3.90    0.60
  11   4   0    1.70    0.90
  11   4   0    2.80    1.00
 -12  -4   0   39.30    2.20
  12  -4   0   41.80    1.70
 -12  -4   0   42.20    1.50
  12  -4   0   44.40    2.10
  12  -4   0   41.30    1.80
 -12  -4   0   40.90    1.60
 -12  -4   0   41.90    1.70
  12  -4   0   43.90    2.60
  12  -4   0   42.30    2.00
  12  -4   0   39.80    2.80
  12  -4   0   42.10    1.80
  12   4   0   41.50    1.80
 -12   4   0   44.20    3.30
 -12   4   0   41.30    3.00
  12   4   0   41.80    2.60
 -12   4   0   39.50    1.90
   0  -5   0    0.00    0.70
   0   5   0   -0.80    0.50
   0   5   0    0.60    1.90
   0   5   0    0.00    0.70
   0   5   0    0.30    1.80
   0   5   0    0.00    0.20
   0   5   0   -0.10    0.20
   0   5   0    0.30    0.20
   0   5   0   -0.10    0.70
   0   5   0    0.30    0.70
   1  -5   0  109.39    5.90
  -1  -5   0  122.09    5.90
   1  -5   0  110.99    6.40
  -1   5   0  112.49    4.60
   1   5   0   99.69    5.00
  -1   5   0  111.99    4.00
  -1   5   0  110.99    3.90
   1   5   0  119.19    4.50
  -1   5   0   94.29    9.40
  -1   5   0  106.29    4.00
  -1   5   0  114.09    4.90
  -1   5   0  108.79    5.40
   1   5   0   94.89    9.50
  -1   5   0  102.89    8.60
   1   5   0   91.39    8.40
   1   5   0  115.09    5.50
   1   5   0  109.59    4.00
  -2  -5   0  368.06   13.90
   2  -5   0  329.97   13.70
  -2  -5   0  376.56   12.50
  -2   5   0  318.97   12.10
   2   5   0  315.37   19.20
  -2   5   0  327.67   17.30
   2   5   0  320.97   12.50
   2   5   0  332.57   13.20
  -2   5   0  332.07   11.40
  -2   5   0  336.07   12.10
   2   5   0  333.27   11.50
  -2   5   0  306.57   11.40
   2   5   0  330.67   11.40
  -2   5   0  343.67   11.30
   2   5   0  318.17   12.40
   2   5   0  329.87   11.40
   3  -5   0  272.27   10.80
   3  -5   0  257.47   10.50
   3  -5   0  266.47    9.40
  -3  -5   0  278.47    9.70
  -3   5   0  243.38    9.20
   3   5   0  242.58    8.50
  -3   5   0  246.08   14.20
  -3   5   0  251.87    8.40
   3   5   0  250.67   10.60
   3   5   0  239.98    8.30
  -3   5   0  232.28   10.20
   3   5   0  255.07   16.50
   3   5   0  234.88    8.70
  -3   5   0  220.98    8.50
   3   5   0  244.88    8.70
   3   5   0  230.18    9.70
   4  -5   0  368.06   13.00
  -4  -5   0  381.26   13.30
  -4  -5   0  361.96   12.60
  -4  -5   0  362.26   12.80
  -4   5   0  323.17   11.60
  -4   5   0  325.17   12.20
   4   5   0  329.77   21.10
   4   5   0  325.07   11.80
   4   5   0  320.67   13.70
   4   5   0  348.27   20.30
  -4   5   0  325.07   11.40
  -4   5   0  319.27   13.40
  -4   5   0  364.36   18.00
  -4   5   0  319.57   11.20
   4   5   0  321.87   25.50
   4   5   0  329.97   11.30
   4   5   0  313.87   12.80
   4   5   0  331.57   11.70
   4   5   0  336.07   11.40
  -5  -5   0  327.07   11.80
  -5  -5   0  313.57   11.10
   5  -5   0  321.47   10.80
  -5  -5   0  309.87   11.50
   5  -5   0  295.97   11.50
  -5  -5   0  317.67   10.90
   5  -5   0  309.47   11.00
  -5  -5   0  317.97   10.80
   5   5   0  290.97   13.00
   5   5   0  303.27   10.40
   5   5   0  244.38   36.60
  -5   5   0  295.17   10.40
   5   5   0  276.87   11.90
  -5   5   0  288.67   10.80
   5   5   0  299.07   10.70
  -5   5   0  334.07   17.30
  -5   5   0  290.47   10.30
  -5   5   0  286.57   11.20
   5   5   0  331.87   19.80
   5   5   0  301.67   11.30
   5   5   0  298.37   10.40
   5   5   0  250.77   23.50
  -6  -5   0 1301.47   45.80
  -6  -5   0 1356.76   44.60
  -6  -5   0 1339.67   45.40
  -6  -5   0 1241.88   45.10
   6  -5   0 1380.06   45.30
   6  -5   0 1225.08   44.60
  -6  -5   0 1324.87   44.60
  -6  -5   0 1300.87   44.30
  -6  -5   0 1324.67   44.30
  -6   5   0 1198.28   40.50
   6   5   0 1133.79   46.70
   6   5   0 1107.49   41.10
  -6   5   0 1155.68   40.20
   6   5   0 1210.88   40.40
   6   5   0 1185.78   39.90
   7  -5   0  215.18    8.20
  -7  -5   0  238.28    8.10
   7  -5   0  247.38    9.30
   7  -5   0  229.08    8.00
   7  -5   0  212.28    8.30
  -7  -5   0  237.78    9.30
   7  -5   0  235.98    8.10
   7  -5   0  238.48    8.30
  -7  -5   0  237.08    8.30
  -7  -5   0  220.68    8.20
  -7  -5   0  224.58    8.40
  -7  -5   0  238.28    8.10
  -7  -5   0  235.88    9.00
  -7  -5   0  229.08    9.60
   7  -5   0  239.18    9.00
  -7   5   0  221.68    7.70
   7   5   0  207.48    8.00
  -7   5   0  219.88    8.60
  -7   5   0  214.08    7.70
   7   5   0  220.58   10.80
   7   5   0  217.38    8.60
   7   5   0  214.98    9.20
   7   5   0  223.58    7.80
  -7   5   0  216.38    8.40
  -8  -5   0  285.27   11.10
  -8  -5   0  291.77   10.10
   8  -5   0  281.07   10.40
   8  -5   0  284.07   10.50
   8  -5   0  290.57   10.10
   8  -5   0  274.67   11.00
   8  -5   0  296.57   11.00
  -8  -5   0  292.87   10.20
  -8  -5   0  273.07   11.60
   8  -5   0  291.07   11.50
  -8  -5   0  323.67   11.20
  -8  -5   0  329.27   10.90
  -8  -5   0  293.97   11.50
  -8  -5   0  289.47   10.40
   8  -5   0  289.97   10.10
   8   5   0  262.07   14.00
  -8   5   0  263.97   10.20
   8   5   0  263.87   10.80
   8   5   0  269.77    9.60
   8   5   0  263.97   10.40
   8   5   0  264.77    9.40
  -8   5   0  264.27   10.20
  -8   5   0  261.47    9.30
   8   5   0  316.87   36.20
  -8   5   0  267.47    9.40
  -9  -5   0  135.39    4.90
  -9  -5   0  132.79    4.80
   9  -5   0  136.19    4.80
  -9  -5   0  139.39    5.00
  -9  -5   0  133.49    5.80
  -9  -5   0  137.99    6.40
   9  -5   0  132.49    6.20
   9  -5   0  134.59    5.30
   9  -5   0  132.69    5.10
  -9  -5   0  131.29    5.10
  -9  -5   0  135.49    6.40
  -9  -5   0  135.49    6.20
   9  -5   0  137.19    5.00
  -9  -5   0  142.69    5.30
   9  -5   0  134.69    4.90
   9  -5   0  127.69    5.70
   9   5   0  123.39    5.80
  -9   5   0  121.69    4.60
  -9   5   0  128.69    4.70
  -9   5   0  123.39    5.40
   9   5   0   89.49   28.30
   9   5   0  124.19    4.80
  -9   5   0  123.29    7.00
  -9   5   0  129.19    5.50
   9   5   0  124.09    4.70
   9   5   0  130.79    5.70
 -10  -5   0  126.19    4.60
 -10  -5   0  131.79    5.30
 -10  -5   0  125.69    4.60
  10  -5   0  132.99    5.00
 -10  -5   0  128.49    7.40
 -10  -5   0  125.79    4.80
 -10  -5   0  124.09    6.30
  10  -5   0  129.89    5.50
  10  -5   0  129.49    4.60
 -10  -5   0  129.89    4.80
 -10  -5   0  128.99    6.10
  10  -5   0  142.69    5.90
  10  -5   0  121.09    4.80
  10  -5   0  128.89    4.70
 -10  -5   0  129.89    5.50
  10  -5   0  123.59    5.90
  10  -5   0  121.99    6.00
  10   5   0  120.89    4.60
 -10   5   0  122.59    6.60
 -10   5   0  121.39    5.20
  10   5   0   86.19   37.10
 -10   5   0  122.29    4.40
 -10   5   0  116.59    5.10
  10   5   0  121.69    5.50
 -10   5   0  122.89    4.50
  10   5   0  120.19    8.10
 -11  -5   0   80.49    2.90
 -11  -5   0   74.39    3.00
  11  -5   0   76.89    4.20
  11  -5   0   79.89    3.50
 -11  -5   0   80.89    3.00
  11  -5   0   82.99    3.20
  11  -5   0   81.49    3.00
  11  -5   0   79.89    3.00
 -11  -5   0   75.79    3.30
 -11  -5   0   82.19    3.10
  11  -5   0   82.59    3.10
  11  -5   0   77.99    4.60
 -11  -5   0   80.29    3.70
  11  -5   0   87.49    3.80
 -11  -5   0  100.89    5.70
 -11   5   0   68.19    3.90
 -11   5   0   70.29    4.30
  11   5   0   71.69    2.90
  11   5   0   72.29    3.60
 -11   5   0   75.09    2.90
   0   6   0  331.07   20.90
   0   6   0  362.56   13.60
   0   6   0  368.96   12.40
   0   6   0  367.96   14.30
   0   6   0  366.06   12.30
   0   6   0  363.26   13.10
   0   6   0  329.27   19.20
   0   6   0  343.27   13.90
   0   6   0  374.96   12.60
   1  -6   0   31.10    3.30
   1   6   0   25.30    5.00
   1   6   0   30.50    1.60
  -1   6   0   28.40    1.40
  -1   6   0   29.70    1.50
  -1   6   0   27.20    5.60
  -1   6   0   29.10    2.70
  -1   6   0   27.10    2.20
  -1   6   0   30.50    1.30
   1   6   0   29.60    1.30
   1   6   0   27.90    1.40
  -1   6   0   29.30    2.00
   1   6   0   30.80    2.00
   1   6   0   27.60    5.60
  -1   6   0   25.70    4.80
   1   6   0   30.00    2.50
   1   6   0   27.10    2.80
   1   6   0   29.70    2.40
  -2  -6   0    8.10    0.80
   2   6   0    7.70    1.40
   2   6   0    5.60    0.80
  -2   6   0    7.80    0.60
  -2   6   0   12.70    2.00
   2   6   0   10.80    7.30
   2   6   0    8.70    2.10
  -2   6   0    8.00    0.70
  -2   6   0    7.60    3.20
  -2   6   0    6.10    3.50
   2   6   0    8.80    0.90
   2   6   0    6.50    3.20
  -2   6   0    7.50    1.20
  -2   6   0   10.00    1.40
  -2   6   0    7.60    0.70
   2   6   0    8.30    1.90
   3  -6   0  297.07   10.40
  -3  -6   0  289.07   10.70
  -3   6   0  247.18   11.00
  -3   6   0  257.07    9.90
   3   6   0  262.77   11.60
   3   6   0  269.57    9.00
   3   6   0  243.28   10.40
   3   6   0  287.77   18.50
  -3   6   0  267.37    9.00
  -3   6   0  246.38    9.00
   3   6   0  256.87    9.30
  -3   6   0  220.08   16.40
  -4  -6   0  279.77   10.50
  -4  -6   0  289.57   10.00
  -4  -6   0  288.47    9.80
   4  -6   0  275.27   10.40
   4   6   0  248.18    9.40
   4   6   0  289.37   18.80
   4   6   0  261.37    9.50
   4   6   0  252.47    9.00
  -4   6   0  262.17   10.10
  -4   6   0  244.18   11.30
   4   6   0  228.38   10.50
  -4   6   0  258.97    9.10
   4   6   0  267.27    9.20
  -4   6   0  285.87   15.90
   5  -6   0  891.11   30.50
  -5  -6   0  879.11   30.00
  -5  -6   0  862.61   31.30
  -5  -6   0  893.11   30.70
  -5  -6   0  841.52   30.50
   5  -6   0  885.91   30.30
  -5  -6   0  856.71   29.70
   5  -6   0  895.21   29.90
  -5  -6   0  875.81   29.80
   5   6   0  801.92   27.40
  -5   6   0  760.82   29.50
   5   6   0  779.82   28.60
   5   6   0  803.62   30.30
  -5   6   0  776.42   26.80
   5   6   0  794.52   27.20
   5   6   0  809.12   26.80
  -5   6   0  767.02   27.80
   6  -6   0  209.88    8.20
  -6  -6   0  213.08    8.30
   6  -6   0  211.88    7.50
  -6  -6   0  198.58    7.20
  -6  -6   0  201.48    7.20
  -6  -6   0  208.98    8.90
  -6  -6   0  187.08    7.40
  -6  -6   0  209.98    7.30
  -6  -6   0  202.18    7.50
   6  -6   0  219.68    7.30
  -6  -6   0  198.38    8.50
  -6   6   0  217.68    9.80
  -6   6   0  218.68    8.00
   6   6   0  205.98    8.10
   6   6   0  249.18   23.70
  -7  -6   0  432.56   15.10
  -7  -6   0  427.16   14.90
  -7  -6   0  445.06   15.00
   7  -6   0  443.46   14.90
  -7  -6   0  444.26   16.10
   7  -6   0  433.56   14.90
   7  -6   0  432.96   15.10
   7  -6   0  418.66   15.70
  -7  -6   0  433.96   14.80
  -7  -6   0  433.96   15.20
  -7  -6   0  425.36   16.70
   7  -6   0  452.15   16.10
  -7  -6   0  398.96   15.70
  -7   6   0  397.86   13.70
  -7   6   0  382.36   13.90
   7   6   0  397.06   15.30
   7   6   0  391.46   14.00
   7   6   0  406.86   13.70
   7   6   0  407.76   14.60
  -7   6   0  399.36   16.60
   7   6   0  380.36   17.20
  -8  -6   0   85.79    5.40
   8  -6   0   93.89    3.90
  -8  -6   0   94.09    3.60
   8  -6   0   94.69    3.70
  -8  -6   0   90.99    4.40
  -8  -6   0   95.59    3.90
   8  -6   0  103.89    4.40
  -8  -6   0  104.19    5.80
  -8  -6   0   91.69    3.50
   8  -6   0  104.89    3.70
   8  -6   0  100.99    3.70
   8  -6   0   91.59    5.70
  -8  -6   0   97.09    3.80
  -8  -6   0   98.79    3.70
  -8   6   0   85.59    5.60
   8   6   0   89.59    6.40
   8   6   0   87.59    4.10
  -8   6   0   87.99    4.20
   8   6   0   90.19    3.40
  -8   6   0   84.19    3.30
   8   6   0   84.99    4.60
  -8   6   0   89.89    3.60
   8   6   0   82.59    3.50
  -9  -6   0   -0.30    0.70
   9  -6   0   -0.80    0.50
  -9  -6   0    0.20    0.30
  -9  -6   0    1.00    1.00
   9  -6   0    0.40    0.30
   9  -6   0    0.20    0.20
  -9  -6   0   -0.10    0.40
   9  -6   0    0.20    0.70
  -9  -6   0   -0.30    1.30
  -9  -6   0    0.50    0.60
   9  -6   0    0.20    0.20
   9  -6   0    0.20    0.90
  -9  -6   0    0.20    0.50
  -9  -6   0    0.30    0.20
  -9  -6   0    0.60    1.10
   9  -6   0    0.20    0.40
   9  -6   0    0.50    0.50
  -9  -6   0   -0.10    0.20
   9   6   0    0.20    0.30
   9   6   0    0.40    0.70
  -9   6   0    0.40    0.60
   9   6   0   -0.60    0.50
   9   6   0   -0.10    0.30
   9   6   0    1.20    2.00
  -9   6   0   -0.20    0.20
  -9   6   0    1.90    1.30
 -10  -6   0   23.60    1.40
 -10  -6   0   21.80    1.10
  10  -6   0   18.60    1.60
  10  -6   0   22.90    1.60
 -10  -6   0   20.90    1.00
 -10  -6   0   21.50    1.00
  10  -6   0   21.00    1.40
 -10  -6   0   27.60    3.00
 -10  -6   0   22.90    1.20
  10  -6   0   25.90    2.20
  10  -6   0   20.20    2.00
  10  -6   0   23.00    1.00
 -10  -6   0   22.30    1.70
 -10  -6   0   22.10    2.30
 -10  -6   0   19.80    2.10
  10  -6   0   21.90    1.10
 -10   6   0   21.20    2.10
  10   6   0   22.20    1.70
 -10   6   0   21.70    2.50
  10   6   0   20.90    1.10
  10   6   0   20.30    1.00
 -10   6   0   21.50    1.10
  11  -6   0    5.00    0.60
  11  -6   0    4.90    0.60
  11  -6   0    6.00    0.60
 -11  -6   0    6.10    0.60
 -11  -6   0    4.50    0.70
  11  -6   0    6.00    0.50
 -11  -6   0    5.30    0.40
  11  -6   0    6.70    0.40
 -11  -6   0    5.90    0.90
 -11  -6   0    6.20    0.60
 -11  -6   0    6.40    0.40
  11   6   0    6.30    0.50
  11   6   0    5.30    1.00
 -11   6   0    7.00    1.40
   0   7   0    1.80    0.50
   0   7   0   -0.10    1.90
   0   7   0    0.40    0.70
   0   7   0    0.30    1.00
   0   7   0   -0.40    1.70
   0   7   0    0.20    0.30
   0   7   0    0.40    0.90
   0   7   0    0.40    0.20
   1   7   0   43.10    3.60
   1   7   0   40.60    2.00
  -1   7   0   40.10    2.70
   1   7   0   37.20    2.90
   1   7   0   39.70    2.90
  -1   7   0   38.90    6.80
  -1   7   0   42.20    3.30
   1   7   0   40.30    1.80
  -1   7   0   43.80    2.50
  -1   7   0   38.20    1.80
  -1   7   0   40.70    6.00
   1   7   0   41.50    7.00
  -1   7   0   40.30    1.90
  -1   7   0   41.90    1.70
   1   7   0   37.90    6.20
  -2  -7   0   69.09    3.10
  -2   7   0   46.20    9.20
   2   7   0   62.19    8.50
  -2   7   0   57.09    3.10
  -2   7   0   54.39    2.40
   2   7   0   54.89    3.60
  -2   7   0   54.89    2.30
   2   7   0   55.79    2.30
   2   7   0   59.59    4.40
  -2   7   0   55.79    2.20
   2   7   0   54.39    2.50
  -2   7   0   54.79    3.10
  -2   7   0   59.49    7.00
   2   7   0   44.40    6.90
  -2   7   0   54.79    3.90
  -3  -7   0    8.20    1.40
  -3  -7   0    8.70    1.00
  -3   7   0    7.50    1.70
   3   7   0    7.70    3.60
   3   7   0    8.50    1.70
  -3   7   0   11.50    1.60
   3   7   0    7.70    0.70
  -3   7   0    7.70    0.70
   3   7   0   10.00    2.30
  -3   7   0   10.20    3.50
   3   7   0    9.60    1.00
   3   7   0   10.10    4.40
  -4  -7   0  133.09    6.90
  -4  -7   0  142.69    6.60
  -4  -7   0  148.49    5.40
  -4  -7   0  144.29    5.20
   4   7   0  113.89    7.40
   4   7   0  148.59   13.20
   4   7   0  123.89    5.00
  -4   7   0  129.39    4.70
   4   7   0  129.99    6.40
   4   7   0  126.19    4.70
  -4   7   0  122.19    6.80
  -4   7   0  128.49    5.60
  -5  -7   0  124.49    6.20
  -5  -7   0  130.99    5.60
  -5  -7   0  133.89    4.80
  -5  -7   0  135.29    5.00
   5  -7   0  125.59    5.40
   5   7   0  121.19    4.40
  -5   7   0  117.29    6.70
   5   7   0  117.59    7.30
   5   7   0  123.39    4.80
   5   7   0  122.59    6.10
  -5   7   0  125.29    5.40
  -5   7   0  121.09    4.40
   5   7   0  104.09   10.90
  -6  -7   0  193.18    8.10
   6  -7   0  202.78    7.40
  -6  -7   0  198.48    7.40
  -6  -7   0  206.28    8.00
  -6  -7   0  208.88    7.10
  -6  -7   0  193.98    8.70
  -6  -7   0  205.58    7.30
  -6  -7   0  205.88    7.10
   6  -7   0  206.18    7.20
  -6  -7   0  199.68    7.20
   6  -7   0  200.38    8.30
  -6   7   0  182.78    8.90
  -6   7   0  177.28    6.40
   6   7   0  179.68   12.80
   6   7   0  174.78    6.70
   6   7   0  177.08    8.00
  -6   7   0  183.98    7.30
  -7  -7   0  306.17   10.60
  -7  -7   0  289.57   11.20
   7  -7   0  306.37   10.50
  -7  -7   0  320.57   10.90
  -7  -7   0  289.97   12.00
   7  -7   0  300.97   10.80
  -7  -7   0  296.97   11.60
  -7  -7   0  294.87   10.40
  -7  -7   0  298.17   10.50
  -7  -7   0  309.87   10.40
   7  -7   0  289.57   11.40
   7   7   0  262.87   12.20
   7   7   0  249.28   13.80
   7   7   0  269.07    9.10
   7   7   0  244.68    9.70
  -8  -7   0  136.59    5.00
  -8  -7   0  134.29    6.50
   8  -7   0  139.29    6.60
   8  -7   0  144.79    5.00
  -8  -7   0  143.19    5.10
  -8  -7   0  138.19    5.10
  -8  -7   0  139.69    4.90
  -8  -7   0  132.69    6.00
  -8  -7   0  136.59    6.40
  -8  -7   0  150.28    8.10
   8  -7   0  141.59    5.30
  -8  -7   0  133.99    5.70
   8  -7   0  137.99    5.30
   8  -7   0  139.39    5.70
  -8  -7   0  139.59    5.30
   8  -7   0  132.09    6.00
   8  -7   0  142.09    5.00
   8  -7   0  138.39    5.00
   8   7   0  124.19    5.60
  -8   7   0  127.79    5.30
  -8   7   0  126.19    4.50
   8   7   0  131.09    4.70
   8   7   0  104.89   10.10
  -8   7   0  126.89    6.60
  -9  -7   0   10.50    2.10
  -9  -7   0    8.20    1.00
   9  -7   0    9.20    1.50
   9  -7   0    7.80    0.60
   9  -7   0    9.60    0.90
  -9  -7   0    9.90    0.90
   9  -7   0   10.60    1.30
   9  -7   0    9.30    2.00
  -9  -7   0    7.90    0.50
  -9  -7   0    7.50    0.50
   9  -7   0    7.70    0.70
  -9  -7   0    9.80    0.80
  -9  -7   0    9.60    1.90
  -9  -7   0    8.50    0.60
   9  -7   0    8.90    0.60
   9  -7   0    9.10    0.50
   9   7   0    6.80    2.90
  -9   7   0   10.20    1.40
   9   7   0    8.50    0.60
  -9   7   0    7.80    0.50
   9   7   0    7.40    1.10
  -9   7   0    4.00    2.20
   0   8   0  184.48   13.10
   0   8   0  201.88    8.50
   0   8   0  201.58    7.20
   0   8   0  191.48    7.00
   0   8   0  199.48   15.00
   0   8   0  204.78    8.30
  -1   8   0   98.59    4.70
   1   8   0   93.69   10.20
   1   8   0   91.59    3.70
  -1   8   0  114.19   10.70
   1   8   0   88.59    4.80
  -1   8   0   99.99    3.80
   1   8   0   94.29    9.10
   1   8   0   86.69    3.80
  -1   8   0  104.49    9.10
  -1   8   0   95.79    5.10
  -1   8   0  101.09    3.60
  -1   8   0  103.59    3.70
  -1   8   0   98.89    4.40
  -2   8   0   42.90    1.80
   2   8   0   37.90    6.10
  -2   8   0   44.60    5.80
   2   8   0   42.10    2.10
   2   8   0   46.60    7.30
  -2   8   0   43.70    2.60
   2   8   0   44.80    1.80
   2   8   0   43.20    3.10
  -2   8   0   40.40    3.20
  -3  -8   0   12.40    1.60
   3   8   0    9.40    2.80
  -3   8   0   12.50    3.70
   3   8   0    9.10    3.80
   3   8   0   13.70    2.00
  -3   8   0   10.10    1.30
  -3   8   0    9.90    0.70
   3   8   0    7.30    3.30
   3   8   0    9.40    0.90
  -3   8   0    6.90    1.60
   3   8   0    9.80    0.70
  -4  -8   0   32.30    2.90
  -4  -8   0   34.10    2.10
  -4   8   0   32.70    2.20
   4   8   0   34.90    2.80
   4   8   0   32.90    1.50
   4   8   0   34.40    1.80
   4   8   0   38.10    6.70
  -4   8   0   29.90    1.40
  -4   8   0   30.40    4.30
   4   8   0   27.10    3.60
   4   8   0   31.00    8.80
  -5  -8   0    2.20    0.40
  -5  -8   0    2.10    0.50
  -5  -8   0   -1.10    1.20
  -5  -8   0    1.20    0.60
   5   8   0    1.10    0.50
   5   8   0    1.60    2.30
   5   8   0    1.20    0.90
  -5   8   0    1.30    0.30
  -5   8   0    1.30    1.10
  -5   8   0    1.40    0.70
   5   8   0    2.30    2.00
  -6  -8   0   22.90    1.10
  -6  -8   0   21.80    1.70
  -6  -8   0   23.70    1.00
  -6  -8   0   22.20    1.30
  -6  -8   0   21.90    1.20
   6   8   0   18.80    5.30
  -6   8   0   21.60    1.70
   6   8   0   20.00    1.20
   6   8   0   19.30    2.10
  -6   8   0   19.80    1.00
  -6   8   0   16.50    2.20
  -7  -8   0  169.88    7.40
  -7  -8   0  185.98    6.40
  -7  -8   0  179.68    6.50
  -7  -8   0  188.98    6.40
  -7  -8   0  168.38    9.00
  -7  -8   0  180.88    8.30
  -7  -8   0  187.38    7.00
  -7  -8   0  185.08    6.70
  -7  -8   0  186.48    6.50
  -7   8   0  169.18    5.80
  -7   8   0  166.08    9.30
   7   8   0  175.98    7.10
  -7   8   0  166.18    6.50
   7   8   0  168.38    6.00
   7   8   0  142.69   10.70
  -8  -8   0   53.49    2.50
  -8  -8   0   52.79    2.00
  -8  -8   0   54.89    2.30
  -8   8   0   48.30    3.10
  -8   8   0   46.80    1.90
   8   8   0   47.10    2.00
  -8   8   0   49.90    2.40
   8   8   0   48.50    2.60
   0   9   0    0.10    0.20
   0   9   0    0.10    0.30
   0   9   0   -0.20    2.40
   0   9   0   -0.20    0.70
   1   9   0  109.29    3.90
   1   9   0  101.49    4.00
   1   9   0  109.19    4.90
   2   9   0  110.49    5.20
  -2   9   0  106.89    4.20
   2   9   0  110.89    4.30
   2   9   0  116.09    4.00
   3   9   0    3.20    0.50
  -3   9   0    3.40    1.00
  -3   9   0    2.80    0.40
   3   9   0    2.70    1.00
   4   9   0   38.80    2.60
  -4   9   0   38.30    2.70
  -4   9   0   38.60    1.60
  -4   9   0   43.60    2.40
   4   9   0   39.90    1.80
  -5   9   0    7.60    1.00
  -5   9   0    6.30    0.50
   5   9   0    7.20    1.20
  -5   9   0    7.30    1.40
   5   9   0    6.70    0.70
  -6  -9   0   19.30    0.90
  -6  -9   0   17.60    1.20
   6   9   0   19.40    1.60
  -6   9   0   17.60    0.80
  -6   9   0   18.60    1.70
   6   9   0   18.30    1.00
  -6   9   0   17.60    1.30
 -14   0   1   69.19    3.80
 -14   0   1   62.79    2.70
 -13   0   1    0.00    1.10
 -13   0   1    1.70    1.40
 -13   0   1    1.80    0.50
  13   0  -1    1.10    1.50
 -12   0   1  292.47   11.70
  12   0  -1  285.17    9.80
 -12   0   1  279.27   11.80
 -12   0   1  284.17   10.30
  12   0  -1  265.57   12.00
  12   0  -1  294.67   10.50
 -11   0   1   21.90    2.60
  11   0  -1   20.00    0.90
  11   0  -1   19.10    1.70
 -11   0   1   16.90    2.20
 -11   0   1   20.30    1.30
  11   0  -1   21.60    1.00
  11   0  -1   19.60    1.10
  10   0  -1   97.29    3.60
 -10   0   1   95.79    3.50
 -10   0   1  101.89    4.00
  10   0  -1   93.79    4.60
  10   0  -1   95.59    4.40
  10   0  -1   97.29    3.70
 -10   0   1   97.49    4.20
 -10   0   1   91.79    5.10
 -10   0   1  103.59   64.79
  10   0  -1   92.69    3.60
 -10   0   1   91.49    5.30
  10   0  -1   98.99    3.50
 -10   0   1   95.99    5.30
  10   0  -1   97.89    5.30
  10   0  -1   94.59    3.90
   9   0  -1   24.30    3.30
   9   0  -1   20.20    1.30
  -9   0   1   22.90    2.70
  -9   0   1   20.50    2.20
  -9   0   1   23.60    2.60
  -9   0   1   17.30    2.20
  -9   0   1   19.70    1.60
   9   0  -1   19.20    1.70
   9   0  -1   20.20    1.90
  -9   0   1   20.20    0.90
   9   0  -1   22.20    1.30
   9   0  -1   19.90    1.70
   9   0  -1   20.20    1.20
   9   0  -1   20.50    1.00
  -9   0   1   19.90    0.90
   9   0  -1   21.00    1.00
  -9   0   1   20.10    1.00
   9   0  -1   19.00    2.20
   9   0  -1   19.70    0.90
  -9   0   1   96.39   52.49
  -8   0   1  306.47   10.60
  -8   0   1  299.67   12.00
   8   0  -1  280.97   12.70
  -8   0   1  314.37   11.20
   8   0  -1  288.07   16.10
  -8   0   1  294.87   11.20
  -8   0   1  298.67   10.70
   8   0  -1  315.87   10.50
   8   0  -1  324.17   10.60
   8   0  -1  294.17   10.70
  -8   0   1  309.27   10.60
   8   0  -1  332.27   11.30
  -8   0   1  303.47   39.50
   8   0  -1  311.67   10.60
  -8   0   1  302.17   11.80
  -8   0   1  308.67   10.60
   8   0  -1  304.87   11.60
   8   0  -1  300.17   10.90
  -8   0   1  306.97   10.50
  -8   0   1  306.97   11.30
   8   0  -1  332.57   12.10
   8   0  -1  298.17   11.90
  -8   0   1  305.97   10.80
  -8   0   1  317.07   11.90
   8   0  -1  308.97   10.80
  -7   0   1   10.50    0.70
  -7   0   1   10.20    0.70
  -7   0   1   14.00    1.10
  -7   0   1    8.50    1.00
   7   0  -1    8.60    0.80
  -7   0   1    9.90    1.40
   7   0  -1   11.80    0.80
  -7   0   1    9.70    0.50
  -7   0   1    8.90    1.20
  -7   0   1    8.30    0.70
   7   0  -1   10.00    1.70
   7   0  -1   10.40    1.30
  -7   0   1   69.49   35.10
  -7   0   1    8.70    0.50
   7   0  -1   15.80    8.20
   7   0  -1    8.80    0.60
   7   0  -1   10.40    1.40
  -7   0   1    9.00    1.30
   7   0  -1    9.20    1.70
  -6   0   1  310.17   10.90
  -6   0   1  292.57   27.40
  -6   0   1  304.27   11.20
   6   0  -1  287.27   10.30
   6   0  -1  320.57   10.30
   6   0  -1  287.37   12.90
   6   0  -1  302.07   10.50
  -6   0   1  260.57   10.40
  -6   0   1  314.97   11.10
  -6   0   1  313.37   10.70
   6   0  -1  321.57   11.80
   6   0  -1  303.27   11.80
   6   0  -1  298.67   11.30
   6   0  -1  260.17   11.30
   6   0  -1  313.87   10.40
  -6   0   1  307.77   10.50
   6   0  -1  279.27   11.10
   6   0  -1  287.87   15.20
  -6   0   1  308.87   11.20
   5   0  -1 1488.35   58.09
  -5   0   1 1682.13   53.99
   5   0  -1 1694.23   55.29
  -5   0   1 1582.44   54.49
  -5   0   1 1543.25   65.69
   4   0  -1   52.19    2.20
  -4   0   1   48.60   10.40
  -4   0   1   48.60    2.20
   4   0  -1   46.00    1.80
   4   0  -1   46.00    2.80
   4   0  -1   47.00    2.20
  -4   0   1   45.80    1.70
  -4   0   1   49.20    3.50
  -4   0   1   48.50    2.20
  -4   0   1   45.60    1.80
   4   0  -1   51.49    2.50
   4   0  -1   43.30    2.60
   4   0  -1   42.40    3.40
   4   0  -1   42.90    2.50
  -4   0   1   48.70    2.10
  -3   0   1 2499.05   84.09
  -3   0   1 1994.40   76.79
   3   0  -1 2311.67   77.29
  -2   0   1 1059.49   41.80
   2   0  -1 1233.78   41.20
  -2   0   1 1196.38   40.80
  -2   0   1 1267.37   40.90
  -2   0   1 1222.48   45.00
   1   0  -1  327.57   11.10
  -1   0   1  293.77   11.60
  -1   0   1  327.27   11.10
   1   0  -1  318.47   11.10
  -1   0   1  329.37   11.10
   1   0  -1  329.77   15.50
  -1   0   1  351.36   11.10
  -1   0   1  337.77   11.20
  -1   0   1  312.57   11.20
   1   0  -1  311.37   11.20
  -1   0   1  337.37   11.30
   0   0   1 1885.71   63.99
   0   0  -1 1891.71   66.59
  -1   0  -1 1441.66   51.19
   1   0   1 1359.56   47.70
  -2   0  -1    5.80    0.70
   2   0   1    5.40    0.80
  -2   0  -1    6.70    0.90
   2   0   1    6.20    0.50
  -2   0  -1    4.40    0.50
  -2   0  -1    8.10    0.80
  -2   0  -1    5.60    0.80
   2   0   1    6.20    0.30
  -2   0  -1    6.30    0.60
  -2   0  -1    6.20    0.60
   2   0   1    6.20    0.70
   3   0   1  468.35   16.20
  -3   0  -1  457.85   15.70
  -3   0  -1  460.25   16.20
   3   0   1  462.35   15.70
  -3   0  -1  488.55   16.00
  -3   0  -1  473.75   24.60
  -3   0  -1  458.95   15.80
   3   0   1  459.85   15.80
   3   0   1  472.35   16.50
  -3   0  -1  486.35   16.20
  -3   0  -1  466.45   16.10
  -3   0  -1  471.45   16.60
   3   0   1  442.96   16.10
   3   0   1  457.25   17.90
  -3   0  -1  440.76   17.10
  -4   0  -1 1558.34   52.09
   4   0   1 1528.85   52.09
  -4   0  -1 1657.93   53.59
  -4   0  -1 1584.14   52.59
   4   0   1 1541.95   52.09
  -4   0  -1 1532.95   52.09
   4   0   1 1547.45   52.49
   4   0   1 1474.55   54.19
  -4   0  -1 1478.35   62.89
   5   0   1  333.37   12.70
  -5   0  -1  313.77   10.90
  -5   0  -1  313.47   11.20
   5   0   1  324.77   11.30
   5   0   1  303.97   13.50
  -5   0  -1  307.27   11.60
  -5   0  -1  312.77   10.80
  -5   0  -1  318.77   11.50
  -5   0  -1  288.87   25.50
  -5   0  -1  313.37   10.70
  -5   0  -1  300.67   11.50
  -5   0  -1  310.87   11.20
   5   0   1  320.17   11.50
  -5   0  -1  318.47   11.30
  -5   0  -1  313.57   11.10
   5   0   1  277.17   10.80
   6   0   1   15.00    0.70
   6   0   1   18.50    1.60
  -6   0  -1   15.80    1.30
  -6   0  -1   16.20    1.00
  -6   0  -1   15.80    0.90
   6   0   1   14.40    1.00
   6   0   1   15.70    1.00
  -6   0  -1   16.50    1.60
  -6   0  -1   18.40    1.30
  -6   0  -1   15.20    0.70
  -6   0  -1   63.29   32.40
   6   0   1   14.90    1.30
  -6   0  -1   14.80    1.50
   6   0   1   17.10    0.80
  -6   0  -1   19.10    1.80
   6   0   1   14.80    0.80
  -6   0  -1   13.70    1.20
   6   0   1   26.60    7.70
   6   0   1   14.40    0.90
   6   0   1   15.10    2.00
   6   0   1   15.50    1.40
   6   0   1   15.10    2.40
   6   0   1   13.30    1.60
  -6   0  -1   15.70    0.70
   7   0   1    7.10    0.70
  -7   0  -1    5.90    0.90
   7   0   1    7.60    1.40
  -7   0  -1    6.80    0.50
  -7   0  -1    5.60    1.20
   7   0   1    7.70    4.10
  -7   0  -1    6.50    0.70
   7   0   1    6.60    0.90
   7   0   1    4.80    0.90
  -7   0  -1    8.00    0.60
  -7   0  -1    7.80    0.40
   7   0   1    6.20    0.50
  -7   0  -1    5.50    0.90
   7   0   1    8.30    2.50
   7   0   1    6.80    1.10
  -7   0  -1    6.00    1.00
  -7   0  -1    5.30    0.90
   7   0   1    5.60    0.50
  -7   0  -1   28.70   19.30
  -7   0  -1    5.70    0.60
  -7   0  -1    6.10    1.20
  -7   0  -1    6.90    0.50
  -7   0  -1    5.00    0.90
   7   0   1    7.60    0.70
   7   0   1    7.30    1.30
   8   0   1   38.10    2.50
   8   0   1   40.20    1.90
   8   0   1   39.30    2.50
  -8   0  -1   43.10    2.40
   8   0   1   37.20    2.60
  -8   0  -1   41.60    2.50
  -8   0  -1   39.10    2.20
   8   0   1   41.70    1.70
   8   0   1   40.30    2.00
   8   0   1   44.30    3.00
   8   0   1   41.10    1.70
  -8   0  -1   24.60   62.29
   8   0   1   40.40    2.00
   8   0   1   41.90    1.60
  -8   0  -1   42.40    2.00
  -8   0  -1   41.20    1.60
  -8   0  -1   40.60    1.60
  -8   0  -1   41.50    2.30
  -8   0  -1   42.00    1.70
  -8   0  -1   36.70    2.80
  -8   0  -1   39.50    2.90
   8   0   1   40.90    2.90
   9   0   1  543.65   18.40
  -9   0  -1  551.64   20.30
   9   0   1  555.64   18.30
  -9   0  -1  533.05   20.20
  -9   0  -1  518.95   19.40
  -9   0  -1  549.54   18.30
   9   0   1  520.55   19.20
  -9   0  -1  525.15   19.00
  -9   0  -1  519.45   19.30
   9   0   1  576.04   18.60
   9   0   1  545.05   18.50
   9   0   1  538.85   18.80
   9   0   1  524.95   19.60
  -9   0  -1  521.15   18.80
  10   0   1   66.39    5.70
  10   0   1   71.89    3.00
  10   0   1   68.69    2.70
 -10   0  -1   80.99    3.70
  10   0   1   74.09    2.70
  10   0   1   64.79    3.50
  10   0   1   63.99    3.80
 -10   0  -1   69.89   53.59
 -10   0  -1   62.99    5.40
 -10   0  -1   65.99    2.60
  11   0   1 1015.60   37.00
 -11   0  -1  967.40   35.00
 -11   0  -1  930.21   35.10
  11   0   1  975.20   33.00
 -11   0  -1  972.60   33.50
  11   0   1  981.10   33.80
  12   0   1  305.07   10.90
 -12   0  -1  315.97   11.10
 -12   0  -1  337.67   13.90
  12   0   1  284.37   13.00
 -12   0  -1  308.37   12.50
 -13   0  -1   17.00    2.80
  13  -1  -1   25.00    1.10
  13  -1  -1   27.80    1.70
 -13  -1   1   17.30    2.30
 -13   1   1   36.10    3.80
 -13   1   1   26.30    2.50
  13   1  -1   26.50    2.80
  13   1  -1   30.50    2.60
 -13   1   1   28.10    2.00
  13   1  -1   28.40    1.60
  12  -1  -1   32.90    1.50
  12  -1  -1   32.90    1.30
 -12  -1   1   31.60    3.10
  12  -1  -1   33.90    1.50
  12  -1  -1   34.80    2.30
 -12   1   1   33.20    2.80
  12   1  -1   37.60    1.90
  12   1  -1   32.60    3.00
 -12   1   1   93.99   67.19
 -12   1   1   34.50    2.80
  12   1  -1   32.30    2.90
 -12   1   1   33.60    1.80
  11  -1  -1  180.58    8.00
  11  -1  -1  188.58    6.80
 -11  -1   1  187.28   10.10
  11  -1  -1  188.38    6.70
  11  -1  -1  191.58    7.70
  11  -1  -1  188.08    7.10
 -11  -1   1  194.58    7.40
 -11  -1   1  191.38    6.70
 -11  -1   1  196.88    8.90
  11  -1  -1  192.08    6.90
 -11  -1   1  183.08   12.00
  11  -1  -1  188.08    6.70
  11   1  -1  160.98    7.10
  11   1  -1  164.18    5.90
 -11   1   1  189.48    7.80
 -11   1   1  173.08    7.70
  11   1  -1  156.18    7.50
  11   1  -1  160.18    6.30
  10  -1  -1   90.79    5.30
 -10  -1   1   86.59    3.70
 -10  -1   1   88.29    4.00
  10  -1  -1   87.79    3.30
 -10  -1   1   87.69    5.00
  10  -1  -1   84.69    4.10
  10  -1  -1   84.29    3.20
 -10  -1   1   81.59    4.90
  10  -1  -1   90.19    4.60
  10  -1  -1   85.49    4.40
 -10  -1   1   91.69    5.10
  10  -1  -1   83.09    3.40
 -10  -1   1   87.39    3.10
 -10  -1   1   87.99    3.20
  10  -1  -1   91.39    3.50
 -10  -1   1   83.49    4.20
 -10  -1   1   90.79    3.40
  10  -1  -1   87.19    3.60
 -10   1   1   85.39    4.70
  10   1  -1   87.19    3.20
  10   1  -1   79.49    4.60
 -10   1   1   81.69    4.70
  10   1  -1   86.89    4.90
  10   1  -1   81.49    3.50
 -10   1   1   84.19   38.90
  10   1  -1   87.79    3.90
 -10   1   1   88.89    3.60
  10   1  -1  122.89   17.00
   9  -1  -1   43.00    2.10
   9  -1  -1   43.10    1.70
  -9  -1   1   38.40    2.40
  -9  -1   1   45.80    1.70
  -9  -1   1   42.30    1.90
   9  -1  -1   43.80    2.50
   9  -1  -1   42.00    1.80
  -9  -1   1   45.30    1.80
  -9  -1   1   43.80    2.70
  -9  -1   1   39.80    3.20
  -9  -1   1   41.20    2.60
  -9  -1   1   39.70    3.00
   9  -1  -1   44.10    1.80
  -9  -1   1   42.40    1.70
  -9  -1   1   36.40    4.40
   9  -1  -1   41.90    3.10
  -9  -1   1   42.60    2.10
   9  -1  -1   44.60    2.00
  -9  -1   1   45.40    2.50
  -9  -1   1   43.60    2.00
   9   1  -1   40.70    3.00
  -9   1   1   23.50   24.60
   9   1  -1   40.10    2.50
   9   1  -1   44.00    2.40
  -9   1   1   41.20    2.00
   9   1  -1   45.00    2.20
  -9   1   1   43.20    3.00
   9   1  -1   47.70    4.00
  -9   1   1   41.80    3.30
   9   1  -1   39.30    9.90
  -9   1   1   42.10    2.90
   9   1  -1   44.80    3.80
   9   1  -1   42.10    1.70
   8  -1  -1  123.99    6.00
  -8  -1   1  134.39    6.00
   8  -1  -1  133.69    4.60
  -8  -1   1  132.19    4.60
  -8  -1   1  141.19    4.80
   8  -1  -1  126.19    6.50
  -8  -1   1  120.69    5.90
  -8  -1   1  134.59    5.60
  -8  -1   1  141.09    5.40
  -8  -1   1  127.39    4.90
  -8  -1   1  129.69    4.70
  -8  -1   1  126.39    5.40
   8  -1  -1  130.39    4.70
   8  -1  -1  130.19    5.40
   8  -1  -1  119.59    5.60
   8  -1  -1  130.99    4.70
   8  -1  -1  128.49    4.90
  -8  -1   1  137.09    4.70
  -8  -1   1  124.99    6.10
   8  -1  -1  138.99    4.90
  -8  -1   1  124.39    5.00
  -8   1   1  130.99    4.90
  -8   1   1  173.48   24.60
  -8   1   1  128.89    4.60
   8   1  -1  126.89    5.40
   8   1  -1  132.99    4.60
  -8   1   1  128.49    5.80
   8   1  -1  131.59    4.90
  -8   1   1  128.59    5.80
  -8   1   1  139.19    5.40
   8   1  -1  128.29    5.30
   8   1  -1  133.39    4.80
   8   1  -1  124.89    6.70
   8   1  -1  135.99    5.90
   8   1  -1  131.29    4.70
   8   1  -1  130.19    5.90
   8   1  -1  136.09    4.70
   8   1  -1  133.49    4.90
  -8   1   1  120.69    6.10
   7  -1  -1  344.87   11.80
   7  -1  -1  332.67   11.70
  -7  -1   1  358.46   11.90
  -7  -1   1  351.36   11.80
  -7  -1   1  351.86   12.60
   7  -1  -1  343.97   12.00
  -7  -1   1  342.07   12.30
   7  -1  -1  335.97   13.40
  -7  -1   1  344.97   12.50
  -7  -1   1  342.47   11.70
  -7  -1   1  344.57   12.90
  -7  -1   1  355.96   12.00
   7  -1  -1  337.67   12.40
  -7  -1   1  308.47   12.90
  -7  -1   1  345.97   11.80
   7  -1  -1  345.87   12.90
   7  -1  -1  336.37   11.90
  -7  -1   1  338.27   12.40
   7  -1  -1  373.76   12.80
   7  -1  -1  329.27   11.80
   7   1  -1  317.17   15.00
   7   1  -1  348.57   12.40
   7   1  -1  331.87   11.80
   7   1  -1  332.57   11.80
   7   1  -1  329.77   12.30
  -7   1   1  330.77   28.90
  -7   1   1  294.57   11.40
  -7   1   1  332.97   11.70
   7   1  -1  318.97   13.10
  -7   1   1  330.27   12.30
   7   1  -1  318.07   11.40
   7   1  -1  339.47   11.30
  -7   1   1  328.57   11.50
  -7   1   1  336.37   11.20
  -7   1   1  334.67   11.70
   7   1  -1  333.97   11.50
   7   1  -1  321.17   12.10
   7   1  -1  331.77   11.20
   7   1  -1  330.07   11.30
  -7   1   1  323.77   12.20
  -7   1   1  339.57   12.30
  -6  -1   1  764.62   24.80
  -6  -1   1  735.23   25.60
   6  -1  -1  673.13   28.10
   6  -1  -1  721.53   27.60
   6  -1  -1  726.23   24.60
   6  -1  -1  716.03   24.60
  -6  -1   1  741.53   25.50
   6  -1  -1  711.13   24.80
   6  -1  -1  693.03   25.20
  -6  -1   1  744.83   24.70
  -6  -1   1  724.73   25.20
  -6  -1   1  765.42   24.80
   6  -1  -1  707.23   26.30
  -6  -1   1  734.93   24.60
  -6  -1   1  792.92   46.90
   6  -1  -1  754.72   24.80
   6  -1  -1  702.93   26.30
   6  -1  -1  728.43   25.60
   6   1  -1  645.04   29.60
   6   1  -1  748.13   24.10
   6   1  -1  699.63   24.10
  -6   1   1  678.63   24.70
   6   1  -1  730.43   25.40
  -6   1   1  692.53   23.90
  -6   1   1  718.53   25.00
  -6   1   1  721.33   24.20
  -6   1   1  731.93   24.60
   6   1  -1  634.94   24.00
  -6   1   1  697.53   24.30
   6   1  -1  701.33   23.90
   6   1  -1  730.03   24.40
  -6   1   1  711.83   38.10
   6   1  -1  726.23   24.60
  -6   1   1  710.23   24.30
   6   1  -1  709.73   24.80
  -6   1   1  711.13   23.90
   6   1  -1  763.32   24.90
  -6   1   1  723.03   25.00
   6   1  -1  668.73   25.60
  -6   1   1  679.53   24.10
   6   1  -1  697.93   26.90
   5  -1  -1  702.93   24.30
  -5  -1   1  724.13   24.20
  -5  -1   1  710.03   24.20
   5  -1  -1  706.13   27.00
  -5  -1   1  683.63   24.30
   5  -1  -1  733.63   25.60
  -5  -1   1  713.83   24.70
   5  -1  -1  721.93   26.30
  -5  -1   1  739.33   24.90
   5  -1  -1  695.13   24.20
  -5  -1   1  743.93   25.00
  -5  -1   1  718.43   39.90
   5  -1  -1  719.33   25.00
   5   1  -1  707.03   23.70
   5   1  -1  671.53   25.60
  -5   1   1  744.93   28.10
  -5   1   1  710.23   23.70
  -5   1   1  713.93   23.60
  -5   1   1  712.93   34.30
   5   1  -1  638.34   24.80
   5   1  -1  671.93   23.70
  -5   1   1  642.14   24.90
  -5   1   1  725.53   24.10
   5   1  -1  746.13   23.60
  -5   1   1  629.34   23.60
   5   1  -1  716.13   24.70
   5   1  -1  732.13   24.10
   5   1  -1  662.63   24.10
   5   1  -1  676.93   23.50
   5   1  -1  691.03   24.30
   5   1  -1  724.23   23.60
  -5   1   1  690.73   23.60
   5   1  -1  691.83   23.50
  -5   1   1  685.73   23.80
  -5   1   1  681.63   23.90
   5   1  -1  689.13   23.50
   5   1  -1  733.93   24.20
   5   1  -1  703.23   25.90
   4  -1  -1 4145.49  142.79
  -4  -1   1 4238.68  151.28
  -4   1   1 4132.39  142.39
  -4   1   1 3931.51  134.39
   4   1  -1 4185.48  135.09
  -4   1   1 3614.34  135.59
   3  -1  -1 5386.96  183.28
  -3  -1   1 5438.06  189.58
   3   1  -1 5257.37  192.48
  -3   1   1 5577.84  188.58
   3   1  -1 5451.75  183.78
   2  -1  -1 1100.59   37.90
   2  -1  -1 1063.79   38.40
  -2  -1   1 1066.39   43.20
  -2  -1   1 1208.08   38.50
  -2  -1   1 1110.99   37.80
   2  -1  -1 1120.19   37.70
   2   1  -1 1089.89   37.10
  -2   1   1 1098.69   40.30
   2   1  -1 1031.50   42.30
  -1  -1   1 2372.66   83.59
   1  -1  -1 2391.46   80.69
   1   1  -1 2367.46   82.49
  -1   1   1 2453.35   84.79
   1   1  -1 2507.25   87.29
   0  -1   1 4353.26  149.99
   0  -1  -1 4392.26  147.49
   0   1  -1 4438.96  151.48
   0   1   1 4430.66  151.68
  -1  -1  -1 2469.55   90.29
   1  -1   1 2598.24   86.09
   1   1   1 2473.35   83.79
  -1   1  -1 2268.07   83.69
  -1   1  -1 2687.33   86.89
   2  -1   1 1238.68   42.40
   2  -1   1 1240.58   42.70
  -2  -1  -1 1326.37   42.40
  -2  -1  -1 1195.98   42.70
   2  -1   1 1259.57   43.60
  -2  -1  -1 1287.97   50.59
  -2   1  -1 1258.67   47.80
   2   1   1 1288.87   43.30
   2   1   1 1200.58   50.59
   3  -1   1 2264.87   77.99
  -3  -1  -1 2261.17   86.39
  -3   1  -1 2163.18   76.49
   3   1   1 2249.47   77.19
  -3   1  -1 2310.17   76.49
  -3   1  -1 2303.97   83.59
   3   1   1 2282.77   75.79
  -3   1  -1 2190.28   77.59
  -4  -1  -1  919.31   43.90
   4  -1   1  873.01   29.40
  -4  -1  -1  893.31   29.50
  -4  -1  -1  861.51   29.40
  -4  -1  -1  866.91   30.10
  -4  -1  -1  895.31   29.60
  -4  -1  -1  863.51   30.00
   4  -1   1  886.61   29.50
   4  -1   1  812.32   29.40
   4  -1   1  885.61   30.60
   4  -1   1  889.01   30.10
  -4  -1  -1  876.01   29.90
  -4  -1  -1  825.22   33.00
   4  -1   1  811.02   29.60
  -4  -1  -1  889.31   29.40
   4  -1   1  870.91   32.00
   4  -1   1  921.21   30.20
  -4   1  -1  808.92   30.60
  -4   1  -1  877.61   39.60
   4   1   1  892.01   29.30
   4   1   1  793.72   29.40
  -4   1  -1  908.41   29.70
   4   1   1  914.81   29.70
  -4   1  -1  875.01   29.70
   4   1   1  860.01   29.30
   4   1   1  808.62   29.20
   4   1   1  857.71   29.40
  -4   1  -1  835.42   29.40
  -4   1  -1  881.01   30.50
  -4   1  -1  822.42   29.90
   4   1   1  893.51   29.70
   4   1   1  917.11   30.40
   4   1   1  916.31   29.90
  -5  -1  -1  259.37    9.50
   5  -1   1  266.27    9.00
   5  -1   1  252.47    9.10
   5  -1   1  250.37    8.70
   5  -1   1  241.88   12.30
  -5  -1  -1  250.17    8.70
   5  -1   1  242.88    8.70
   5  -1   1  244.28   10.00
   5  -1   1  242.98    8.50
  -5  -1  -1  235.18   29.40
  -5  -1  -1  250.37    8.50
  -5  -1  -1  245.18    9.30
   5  -1   1  258.37   10.80
   5  -1   1  237.48    9.50
   5  -1   1  253.47    9.40
   5  -1   1  245.68    8.50
   5   1   1  245.48    8.80
  -5   1  -1  242.48    8.60
  -5   1  -1  237.48    8.60
   5   1   1  244.98    8.40
  -5   1  -1  236.98   10.00
  -5   1  -1  233.58    9.20
  -5   1  -1  238.28    8.40
  -5   1  -1  236.18    8.20
   5   1   1  246.28    9.10
  -5   1  -1  231.48    8.70
   5   1   1  238.88    9.00
  -5   1  -1  222.98   21.20
  -5   1  -1  240.18    8.70
   5   1   1  250.27    8.80
  -5   1  -1  240.38    8.60
   5   1   1  223.28   10.80
   5   1   1  241.58    8.20
  -5   1  -1  226.38    9.00
   5   1   1  243.08    8.40
  -5   1  -1  242.18    9.00
   5   1   1  248.48   10.10
  -5   1  -1  232.88    8.20
  -6  -1  -1  728.13   24.70
  -6  -1  -1  700.33   25.30
   6  -1   1  730.13   24.60
   6  -1   1  703.23   25.20
  -6  -1  -1  715.83   25.40
  -6  -1  -1  727.73   24.80
  -6  -1  -1  722.93   24.60
  -6  -1  -1  739.33   25.30
  -6  -1  -1  714.53   25.20
   6  -1   1  745.73   24.80
   6  -1   1  799.52   29.10
   6  -1   1  737.43   25.80
   6  -1   1  713.53   24.60
   6  -1   1  718.03   26.80
  -6  -1  -1  719.63   24.60
   6  -1   1  734.73   24.80
  -6  -1  -1  698.93   25.50
  -6  -1  -1  730.03   25.70
  -6  -1  -1  708.83   50.59
   6   1   1  710.53   23.80
   6   1   1  716.43   23.90
  -6   1  -1  700.53   24.10
   6   1   1  657.23   24.20
  -6   1  -1  674.93   23.70
  -6   1  -1  708.93   24.20
   6   1   1  719.63   24.70
   6   1   1  703.63   24.90
   6   1   1  693.33   27.20
   6   1   1  709.83   23.60
  -6   1  -1  696.13   23.90
   6   1   1  707.63   23.70
  -6   1  -1  726.63   24.70
  -6   1  -1  678.23   24.60
  -6   1  -1  670.73   24.20
   7  -1   1  629.14   21.10
  -7  -1  -1  591.24   21.60
  -7  -1  -1  618.74   20.80
  -7  -1  -1  624.54   20.80
   7  -1   1  601.54   20.80
  -7  -1  -1  619.04   21.50
  -7  -1  -1  525.45   56.39
   7  -1   1  586.44   21.50
  -7  -1  -1  595.34   20.90
  -7  -1  -1  600.24   22.20
   7  -1   1  624.04   20.80
  -7  -1  -1  628.44   21.70
  -7  -1  -1  624.94   20.90
  -7  -1  -1  621.74   21.10
   7  -1   1  614.04   21.80
   7  -1   1  616.74   22.30
  -7  -1  -1  578.74   22.00
  -7  -1  -1  609.34   22.40
   7  -1   1  667.43   21.00
  -7  -1  -1  600.54   21.20
  -7   1  -1  616.74   21.20
   7   1   1  618.74   20.50
   7   1   1  631.74   20.60
  -7   1  -1  580.74   20.70
  -7   1  -1  582.44   21.00
   7   1   1  610.84   20.70
   7   1   1  608.34   20.40
   7   1   1  623.64   21.30
   7   1   1  575.74   21.40
  -7   1  -1  568.54   21.60
  -7   1  -1  599.14   20.40
  -7   1  -1  606.04   21.10
   7   1   1  632.14   21.80
   7   1   1  598.34   20.40
  -7   1  -1  583.44   20.40
  -7   1  -1  578.44   20.90
   7   1   1  598.24   21.10
   7   1   1  606.94   22.70
  -7   1  -1  579.44   42.30
   8  -1   1  204.68    7.20
  -8  -1  -1  202.08    8.70
   8  -1   1  193.88    7.30
  -8  -1  -1  194.38    7.90
  -8  -1  -1  203.28    8.00
   8  -1   1  183.38    8.00
   8  -1   1  204.58    6.90
  -8  -1  -1  204.98    7.20
  -8  -1  -1  197.28    8.60
   8  -1   1  199.38    8.10
  -8  -1  -1  203.98    8.10
  -8  -1  -1  208.48    7.10
   8  -1   1  203.58    7.00
   8  -1   1  179.28    8.50
  -8  -1  -1  201.18    7.40
  -8  -1  -1  204.28    7.00
  -8  -1  -1  190.18    8.30
   8  -1   1  206.78    7.90
   8  -1   1  189.38    7.10
  -8  -1  -1  193.58    7.80
  -8   1  -1  194.48    7.20
   8   1   1  204.48    6.90
   8   1   1  203.98    8.00
   8   1   1  198.78    7.10
  -8   1  -1  204.18    8.40
   8   1   1  190.08    7.20
   8   1   1  193.18    8.30
   8   1   1  198.58    7.00
  -8   1  -1  231.78   37.50
   8   1   1  234.78   14.70
   8   1   1  195.08    7.70
  -8   1  -1  192.98    7.60
  -8   1  -1  197.98    7.80
  -8   1  -1  189.28    8.50
   8   1   1  198.18    9.60
   9  -1   1  678.93   24.50
  -9  -1  -1  681.93   23.20
   9  -1   1  684.93   23.60
  -9  -1  -1  670.73   24.20
  -9  -1  -1  743.73   25.30
   9  -1   1  662.93   24.10
  -9  -1  -1  651.93   23.60
   9  -1   1  702.03   24.60
  -9  -1  -1  682.03   23.00
  -9  -1  -1  680.93   25.20
   9  -1   1  680.53   23.10
   9  -1   1  674.83   23.20
   9  -1   1  678.53   23.40
  -9  -1  -1  645.34   25.00
  -9  -1  -1  684.63   24.70
   9  -1   1  689.53   23.30
  -9  -1  -1  689.03   23.10
  -9  -1  -1  678.73   23.40
  -9  -1  -1  631.04   23.90
  -9  -1  -1  686.33   23.20
  -9   1  -1  689.43   24.70
   9   1   1  667.43   23.80
  -9   1  -1  676.63   23.40
  -9   1  -1  667.23   24.80
  -9   1  -1  701.53   56.19
   9   1   1  670.03   23.00
   9   1   1  668.33   23.10
   9   1   1  688.73   23.40
   9   1   1  677.63   26.60
   9   1   1  651.73   24.10
   9   1   1  678.33   24.70
   9   1   1  682.53   25.00
   9   1   1  691.13   22.90
  10  -1   1  361.66   12.80
 -10  -1  -1  355.86   12.60
  10  -1   1  365.16   13.00
 -10  -1  -1  362.46   13.10
  10  -1   1  361.56   14.00
 -10  -1  -1  363.86   12.50
 -10  -1  -1  346.97   13.80
  10  -1   1  354.26   12.50
 -10  -1  -1  421.36   15.90
 -10  -1  -1  396.06   17.20
 -10  -1  -1  354.16   13.30
  10  -1   1  369.96   12.70
  10  -1   1  356.36   12.60
 -10  -1  -1  372.46   12.80
 -10  -1  -1  349.07   13.80
  10  -1   1  376.16   15.70
  10   1   1  361.16   13.90
 -10   1  -1  355.56   14.10
 -10   1  -1  331.37   14.70
  10   1   1  378.16   15.70
  10   1   1  341.17   12.80
 -10   1  -1  355.76   12.70
  10   1   1  381.16   15.60
  10   1   1  357.86   12.30
  11  -1   1   22.20    1.50
  11  -1   1   19.90    1.10
  11  -1   1   16.70    1.90
  11  -1   1   18.70    1.20
  11  -1   1   17.60    2.70
 -11  -1  -1   19.90    1.60
  11  -1   1   18.90    0.90
  11  -1   1   22.00    1.90
  11  -1   1   19.90    1.00
 -11  -1  -1   19.30    0.90
  11   1   1   21.60    2.50
  11   1   1   21.90    1.40
 -11   1  -1   16.00    2.10
  11   1   1   21.30    3.30
 -11   1  -1   17.10    1.30
 -11   1  -1   18.80    2.30
  12  -1   1   30.30    1.40
 -12  -1  -1   35.40    3.20
  12  -1   1   34.00    2.10
  12   1   1   32.00    3.00
 -12   1  -1   32.50    1.70
 -12   1  -1   34.10    2.70
 -12   1  -1   57.09   16.30
  12   1   1   28.30    2.10
 -12   1  -1   32.60    3.00
  12   1   1   45.20    4.40
 -13   1  -1   56.09    3.30
 -13   1  -1   56.09    2.40
  13  -2  -1    1.50    0.40
  13  -2  -1    1.80    0.70
  13  -2  -1    1.80    0.30
  13   2  -1    2.30    0.50
  13   2  -1    2.30    2.10
 -13   2   1    2.30    0.50
  13   2  -1    2.20    0.90
 -13   2   1    2.40    0.90
  12  -2  -1  157.58    5.60
  12  -2  -1  150.78    6.80
  12  -2  -1  161.18    5.70
 -12  -2   1  152.68    6.10
  12  -2  -1  159.88    5.50
 -12  -2   1  155.78    5.50
  12  -2  -1  147.59    5.90
  12  -2  -1  149.49    5.60
  12  -2  -1  159.48    6.40
 -12  -2   1  155.38    7.90
  12   2  -1  155.58    6.90
 -12   2   1  145.49    5.70
  12   2  -1  161.28    5.80
 -12   2   1  150.18    6.80
 -12   2   1  146.49    6.70
  12   2  -1  143.89    7.10
 -11  -2   1   63.29    2.40
 -11  -2   1   62.39    4.50
  11  -2  -1   60.39    3.80
 -11  -2   1   59.39    2.30
  11  -2  -1   63.19    2.40
  11  -2  -1   61.79    2.80
 -11  -2   1   64.39    2.50
 -11  -2   1   60.99    3.20
  11  -2  -1   59.89    2.40
  11  -2  -1   58.49    3.60
  11  -2  -1   62.99    3.40
  11  -2  -1   61.89    2.60
 -11  -2   1   56.69    3.90
  11  -2  -1   57.09    2.50
 -11   2   1   58.89    3.70
  11   2  -1   58.49    5.00
  11   2  -1   40.80   10.10
  11   2  -1   58.39    5.40
 -11   2   1   49.60   66.49
 -11   2   1   60.89    3.70
 -11   2   1   60.29    2.60
  11   2  -1   60.49    3.90
  11   2  -1   55.89    3.60
  11   2  -1   58.99    2.60
 -10  -2   1  629.04   22.80
  10  -2  -1  671.83   22.90
  10  -2  -1  670.33   24.30
  10  -2  -1  759.72   25.80
 -10  -2   1  653.13   25.00
  10  -2  -1  682.33   22.80
 -10  -2   1  611.04   25.00
 -10  -2   1  677.13   24.10
  10  -2  -1  723.53   22.90
 -10  -2   1  682.53   22.90
  10  -2  -1  665.43   23.20
 -10  -2   1  624.04   24.50
 -10  -2   1  646.44   23.90
 -10  -2   1  648.64   23.90
 -10  -2   1  666.63   23.00
  10   2  -1  624.04   27.90
  10   2  -1  626.44   24.10
 -10   2   1  595.24   22.20
 -10   2   1  538.35   52.09
  10   2  -1  564.74   21.20
  -9  -2   1   55.29    2.40
  -9  -2   1   56.89    3.30
  -9  -2   1   52.89    3.50
   9  -2  -1   59.69    2.20
  -9  -2   1   55.99    2.50
   9  -2  -1   59.09    2.50
  -9  -2   1   54.09    3.20
   9  -2  -1   55.19    2.20
   9  -2  -1   52.39    4.00
  -9  -2   1   56.29    2.30
  -9  -2   1   57.89    3.00
   9  -2  -1   57.39    2.30
   9  -2  -1   55.69    3.00
   9  -2  -1   53.79    2.50
  -9  -2   1   53.59    2.10
   9  -2  -1   56.09    3.40
  -9  -2   1   55.39    3.10
  -9  -2   1   57.29    3.90
  -9  -2   1   56.69    2.20
   9   2  -1   57.89    3.40
  -9   2   1   54.69    2.40
  -9   2   1   59.09    3.40
  -9   2   1   52.59    2.80
   9   2  -1   54.89    2.40
  -9   2   1   72.39   23.80
   9   2  -1   52.69    3.40
  -9   2   1   51.89    2.10
   9   2  -1   56.19    4.30
  -9   2   1   57.69    3.40
   9   2  -1   61.69    8.20
  -8  -2   1  305.87   11.60
   8  -2  -1  288.77   12.50
   8  -2  -1  309.77   10.70
   8  -2  -1  318.67   11.50
  -8  -2   1  322.67   10.90
  -8  -2   1  285.87   11.50
  -8  -2   1  296.87   11.90
   8  -2  -1  329.97   14.00
  -8  -2   1  306.77   10.90
  -8  -2   1  304.17   10.70
   8  -2  -1  306.87   10.60
   8  -2  -1  312.87   10.60
   8  -2  -1  304.77   11.70
  -8  -2   1  297.37   12.20
   8  -2  -1  306.47   10.90
   8  -2  -1  327.07   10.80
   8   2  -1  302.47   12.50
   8   2  -1  294.57   10.40
   8   2  -1  304.07   11.50
  -8   2   1  293.07   10.80
  -8   2   1  300.47   10.40
  -8   2   1  303.27   11.40
  -8   2   1  297.27   10.20
   8   2  -1  282.17   12.90
   8   2  -1  292.47   14.80
   8   2  -1  269.17   10.90
   8   2  -1  297.07   11.40
  -8   2   1  293.17   11.40
   7  -2  -1  932.11   33.00
  -7  -2   1  995.40   33.10
   7  -2  -1  886.21   33.60
  -7  -2   1  994.70   33.30
   7  -2  -1  915.81   33.30
   7  -2  -1  960.20   32.40
  -7  -2   1 1001.00   32.40
  -7  -2   1  958.50   33.30
   7  -2  -1  976.20   32.60
   7  -2  -1  903.91   34.40
  -7  -2   1  979.40   33.50
   7  -2  -1  951.70   34.10
  -7  -2   1  981.80   33.80
   7  -2  -1  958.30   32.30
   7   2  -1  880.41   34.30
  -7   2   1  918.11   31.30
  -7   2   1  901.51   32.20
   7   2  -1  900.91   31.60
  -7   2   1  955.30   30.80
   7   2  -1  877.31   31.40
   7   2  -1  862.91   32.40
  -7   2   1  848.92   31.50
   7   2  -1  907.91   30.80
   7   2  -1  885.71   30.50
  -7   2   1  929.21   30.60
   7   2  -1  935.11   31.70
  -7   2   1  919.71   31.50
  -7   2   1  925.71   47.30
  -6  -2   1    7.20    0.60
  -6  -2   1    8.10    1.10
  -6  -2   1    6.20    1.00
  -6  -2   1    7.00    0.50
  -6  -2   1    5.70    0.80
   6  -2  -1    5.70    0.40
   6  -2  -1   10.00    1.30
   6  -2  -1    6.30    0.90
   6  -2  -1    8.10    0.70
   6  -2  -1    6.90    0.50
  -6  -2   1    6.40    0.40
  -6  -2   1    7.50    0.70
   6  -2  -1    7.30    1.00
   6  -2  -1    5.40    1.10
  -6  -2   1    6.30    0.40
   6  -2  -1    6.20    0.60
   6  -2  -1    6.50    1.30
   6   2  -1    7.40    1.40
  -6   2   1    6.50    0.90
  -6   2   1    6.70    0.90
   6   2  -1    5.50    0.40
  -6   2   1    6.50    0.50
   6   2  -1    8.40    1.00
   6   2  -1    7.90    1.20
   6   2  -1    5.60    0.90
   6   2  -1    5.50    0.90
   6   2  -1    7.80    3.10
   6   2  -1    6.40    0.50
  -6   2   1    5.10    0.80
  -6   2   1   16.20   10.20
  -6   2   1    5.60    0.50
  -6   2   1    8.10    1.30
   6   2  -1    7.50    2.50
  -5  -2   1 2502.95   89.09
   5  -2  -1 2765.02   92.99
   5   2  -1 2505.05   82.09
  -5   2   1 2422.56   88.79
  -5   2   1 2163.78   80.89
  -5   2   1 2342.37   78.69
   5   2  -1 2201.58   78.69
   5   2  -1 2299.07   80.39
  -4  -2   1  350.56   13.20
   4  -2  -1  382.06   12.60
   4  -2  -1  370.36   13.50
  -4  -2   1  374.26   12.60
   4  -2  -1  362.66   12.70
   4  -2  -1  393.16   12.90
  -4  -2   1  391.96   13.80
  -4  -2   1  374.46   12.70
   4  -2  -1  334.47   13.70
   4  -2  -1  363.46   13.60
  -4  -2   1  353.16   12.60
  -4  -2   1  290.17   37.60
  -4  -2   1  371.96   13.10
   4  -2  -1  348.97   13.10
   4  -2  -1  385.16   14.40
  -4  -2   1  386.56   13.00
  -4   2   1  354.16   11.90
   4   2  -1  342.47   17.40
  -4   2   1  372.06   16.10
  -4   2   1  338.27   11.50
   4   2  -1  323.77   11.60
  -4   2   1  331.67   11.50
  -4   2   1  366.06   19.30
   4   2  -1  350.86   13.20
  -4   2   1  322.37   12.40
  -4   2   1  341.97   12.30
  -4   2   1  331.07   12.10
  -4   2   1  300.07   11.90
   4   2  -1  329.97   11.50
  -4   2   1  319.67   13.90
   4   2  -1  342.67   11.50
   4   2  -1  348.87   13.40
   4   2  -1  357.56   12.40
   4   2  -1  333.97   12.00
   4   2  -1  299.17   11.90
   3  -2  -1 2177.58   71.09
   3  -2  -1 2041.60   70.69
  -3  -2   1 2194.58   71.89
   3  -2  -1 2085.19   70.29
  -3  -2   1 1908.81   82.59
   3   2  -1 1770.12   67.99
  -3   2   1 1966.50   68.29
  -3   2   1 2231.78   72.99
   3   2  -1 2089.69   68.19
   3   2  -1 1871.21   83.19
  -2  -2   1 4963.90  174.68
  -2   2   1 5572.54  177.78
   2   2  -1 5154.28  177.68
   2   2  -1 4857.01  182.48
  -2   2   1 5462.35  180.48
  -1  -2   1 1421.06   50.99
  -1  -2   1 1549.74   50.59
   1   2  -1 1454.95   53.59
  -1   2   1 1454.65   51.89
   1   2  -1 1461.25   50.49
  -1   2   1 1572.94   50.69
   0   2   1  695.83   25.90
   0   2  -1  662.73   23.30
   0   2  -1  703.53   23.40
  -1   2  -1 5920.41  181.68
   1   2   1 4847.81  184.68
  -2  -2  -1 6731.83  236.68
  -2   2  -1 7018.60  220.58
   2   2   1 6029.90  220.58
  -2   2  -1 6067.89  214.88
   3  -2   1   19.70    1.30
  -3  -2  -1   21.70    1.40
   3  -2   1   21.90    1.40
   3  -2   1   21.70    1.30
  -3  -2  -1   21.30    0.90
  -3  -2  -1   45.70   19.60
   3  -2   1   20.80    0.90
   3  -2   1   20.80    0.80
  -3  -2  -1   22.40    1.20
   3  -2   1   21.70    1.20
   3   2   1   19.20    0.90
   3   2   1   21.40    3.70
   3   2   1   18.10    1.30
  -3   2  -1   19.90    1.40
  -3   2  -1   19.80    2.70
  -3   2  -1   17.50    0.90
   3   2   1   17.50    1.10
   3   2   1   20.30    0.80
   3   2   1   17.10    2.10
  -3   2  -1   18.50    1.10
   3   2   1   18.80    1.50
  -3   2  -1   19.90    1.30
   3   2   1   19.10    1.40
  -3   2  -1   19.10    1.20
  -3   2  -1   19.40    1.10
  -3   2  -1   20.00    0.80
  -3   2  -1   21.20    6.50
  -3   2  -1   18.50    0.80
  -3   2  -1   17.90    1.40
  -3   2  -1   20.00    1.20
   3   2   1   19.50   16.90
   4  -2   1  215.38    7.50
  -4  -2  -1  204.18    7.80
  -4  -2  -1  197.78    7.10
  -4  -2  -1  227.18    7.30
  -4  -2  -1  198.18    7.00
   4  -2   1  205.18    7.70
   4  -2   1  199.08    7.10
  -4  -2  -1  185.58    7.40
   4  -2   1  196.28    7.70
  -4  -2  -1  202.68    7.40
   4  -2   1  204.38    7.60
   4  -2   1  203.58    7.00
  -4  -2  -1  195.58    7.00
  -4   2  -1  193.38    6.60
   4   2   1  193.18   11.80
   4   2   1  199.18    7.00
   4   2   1  189.88    8.60
  -4   2  -1  167.18    8.30
  -4   2  -1  178.38    6.60
   4   2   1  186.98    7.10
  -4   2  -1  190.68    7.10
  -4   2  -1  197.98    6.90
   4   2   1  196.18    7.60
   4   2   1  197.88    8.00
  -4   2  -1  179.18    7.50
   4   2   1  176.78    7.40
   4   2   1  184.08    6.70
  -4   2  -1  192.08    7.00
  -4   2  -1  192.98   11.10
   4   2   1  189.98    6.60
  -4   2  -1  198.18   16.20
   4   2   1  186.78    6.50
  -5  -2  -1  791.92   27.30
  -5  -2  -1  857.41   26.80
  -5  -2  -1  809.42   27.80
  -5  -2  -1  823.92   26.90
  -5  -2  -1  770.72   27.40
   5  -2   1  757.62   27.60
   5  -2   1  765.02   26.90
   5  -2   1  784.92   27.70
  -5  -2  -1  799.22   27.50
   5  -2   1  785.42   26.70
   5  -2   1  806.32   27.30
   5  -2   1  772.32   26.90
   5  -2   1  756.52   26.70
  -5  -2  -1  785.32   26.70
   5   2   1  731.53   27.70
  -5   2  -1  717.53   25.60
   5   2   1  772.32   25.70
  -5   2  -1  753.72   25.00
   5   2   1  672.23   25.80
  -5   2  -1  722.93   25.30
  -5   2  -1  728.43   25.20
   5   2   1  718.53   24.90
   5   2   1  713.23   25.10
   5   2   1  760.52   25.00
   5   2   1  765.32   27.20
  -5   2  -1  743.73   43.50
  -5   2  -1  736.63   25.60
   5   2   1  763.02   25.50
   5   2   1  758.82   26.40
  -5   2  -1  705.93   25.40
  -6  -2  -1  356.06   12.00
  -6  -2  -1  352.56   11.90
  -6  -2  -1  329.07   12.60
   6  -2   1  365.36   12.70
  -6  -2  -1  347.07   12.10
  -6  -2  -1  354.36   13.10
   6  -2   1  349.47   11.90
  -6  -2  -1  361.76   12.60
   6  -2   1  340.57   12.00
   6  -2   1  346.67   12.00
   6  -2   1  309.87   12.90
   6  -2   1  343.77   11.80
   6  -2   1  345.67   11.80
   6  -2   1  349.77   12.50
  -6  -2  -1  336.57   12.70
  -6   2  -1  318.57   12.00
   6   2   1  327.57   11.70
  -6   2  -1  310.97   26.30
  -6   2  -1  316.67   12.00
   6   2   1  344.17   11.60
  -6   2  -1  319.67   11.80
  -6   2  -1  345.67   12.40
   6   2   1  341.87   12.80
  -6   2  -1  363.06   12.20
   6   2   1  337.87   12.40
  -6   2  -1  335.97   11.40
   6   2   1  327.57   14.80
   6   2   1  329.77   13.10
  -7  -2  -1  411.96   15.70
   7  -2   1  432.96   14.90
  -7  -2  -1  422.56   15.30
   7  -2   1  416.06   15.60
   7  -2   1  432.66   15.40
  -7  -2  -1  416.26   15.50
  -7  -2  -1  423.26   14.60
  -7  -2  -1  432.76   16.20
   7  -2   1  407.36   16.10
  -7  -2  -1  432.96   14.60
   7  -2   1  428.86   14.70
  -7  -2  -1  415.46   15.60
  -7  -2  -1  468.45   14.80
   7  -2   1  423.56   14.60
  -7  -2  -1  434.26   14.90
   7  -2   1  415.56   14.80
  -7  -2  -1  436.16   14.70
   7  -2   1  429.56   14.60
   7   2   1  406.16   15.10
  -7   2  -1  417.46   14.00
  -7   2  -1  407.76   14.60
   7   2   1  408.96   16.10
   7   2   1  371.66   15.30
   7   2   1  395.86   13.90
  -7   2  -1  417.96   15.10
  -7   2  -1  431.36   14.20
   7   2   1  411.56   14.80
   7   2   1  410.46   14.20
  -7   2  -1  407.46   15.10
   7   2   1  392.16   18.20
  -8  -2  -1   48.30    3.10
  -8  -2  -1   50.79    2.80
  -8  -2  -1   49.99    3.50
  -8  -2  -1   51.19    2.20
   8  -2   1   53.29    2.90
  -8  -2  -1   50.09    2.00
  -8  -2  -1   48.70    2.90
   8  -2   1   54.59    2.30
  -8  -2  -1   49.99    3.10
  -8  -2  -1   50.79    2.00
   8  -2   1   51.09    2.00
   8  -2   1   53.59    2.10
   8  -2   1   50.09    2.40
  -8  -2  -1   54.49    2.60
  -8  -2  -1   52.69    3.00
   8  -2   1   50.49    2.10
   8  -2   1   52.09    3.10
   8   2   1   50.39    7.40
   8   2   1   45.70    3.20
   8   2   1   47.00    3.80
  -8   2  -1   50.29    2.60
  -8   2  -1   49.90    2.00
  -8   2  -1   48.40    3.10
   8   2   1   48.50    3.10
   8   2   1   53.29    3.30
   8   2   1   47.30    2.20
  -8   2  -1   56.39   20.80
  -8   2  -1   50.59    3.10
  -8   2  -1   49.70    2.20
  -9  -2  -1  643.94   23.20
  -9  -2  -1  660.33   22.00
   9  -2   1  640.24   21.90
   9  -2   1  672.03   22.00
  -9  -2  -1  625.54   23.20
   9  -2   1  614.44   22.10
   9  -2   1  654.73   23.30
  -9  -2  -1  642.44   23.10
  -9  -2  -1  667.83   21.90
   9  -2   1  643.44   22.30
  -9  -2  -1  643.04   23.30
  -9  -2  -1  657.63   22.20
  -9  -2  -1  627.44   22.70
  -9  -2  -1  635.04   21.90
  -9  -2  -1  572.84   23.80
  -9  -2  -1  636.54   21.80
   9  -2   1  658.53   22.90
   9  -2   1  626.34   21.80
   9  -2   1  638.94   23.30
   9   2   1  584.24   23.60
   9   2   1  614.64   22.90
   9   2   1  615.14   28.00
   9   2   1  614.14   21.40
  -9   2  -1  621.44   22.60
   9   2   1  625.54   22.60
  -9   2  -1  553.84   49.40
  -9   2  -1  641.44   21.40
  -9   2  -1  625.54   22.60
 -10  -2  -1   98.49    4.90
  10  -2   1   97.19    3.60
  10  -2   1   90.09    4.30
  10  -2   1   99.49    3.80
  10  -2   1   92.79    4.90
 -10  -2  -1   86.39    3.80
  10  -2   1   89.49    4.40
 -10  -2  -1   96.59    3.70
 -10  -2  -1   96.29    3.40
 -10  -2  -1   95.39    5.80
 -10  -2  -1   93.89    3.50
  10  -2   1   95.69    3.50
  10  -2   1   92.79    5.00
 -10  -2  -1   98.09    4.40
  10  -2   1   94.39    3.80
 -10  -2  -1   92.59    5.00
 -10   2  -1   96.89    5.00
 -10   2  -1   96.69    5.00
  10   2   1   97.09    6.10
 -10   2  -1   95.89    3.80
  10   2   1   86.39    3.80
  10   2   1   85.99    4.90
  10   2   1   96.29    5.30
  10   2   1   88.49    8.40
  10   2   1   94.59   13.10
 -11  -2  -1  248.78   11.00
  11  -2   1  241.48    8.50
  11  -2   1  232.18    8.50
 -11  -2  -1  230.38    8.20
  11  -2   1  244.18    9.30
 -11  -2  -1  214.38    8.50
  11  -2   1  249.58    8.80
  11  -2   1  235.88    9.80
  11  -2   1  240.08    8.30
  11  -2   1  247.48    8.40
 -11  -2  -1  240.28    8.30
 -11  -2  -1  243.48    9.20
 -11   2  -1  228.08   10.90
  11   2   1  215.88    9.70
 -11   2  -1  207.88   15.30
 -11   2  -1  232.48    9.50
  11   2   1  200.58    8.50
 -11   2  -1  231.58    8.20
 -11   2  -1  230.58    9.50
  12  -2   1  376.06   12.60
 -12  -2  -1  351.06   15.10
  12  -2   1  385.76   13.50
  12  -2   1  370.26   12.70
  12  -2   1  351.46   14.00
  12  -2   1  375.66   12.70
 -12  -2  -1  360.76   12.50
 -12  -2  -1  362.26   13.30
  12   2   1  356.76   13.50
  12   2   1  333.27   13.70
  12   2   1  349.96   12.20
 -12   2  -1  314.37   13.10
 -12   2  -1  352.26   12.20
 -12   2  -1  360.06   13.40
 -12   2  -1  348.07   22.60
  13  -2   1  128.29    5.30
  13  -2   1  128.59    4.60
 -13   2  -1  138.89    5.90
 -13   2  -1  137.79    5.00
  13   2   1  132.49    5.10
  13  -3  -1    8.10    0.50
  13  -3  -1    8.40    1.10
  13  -3  -1    8.00    0.70
  13  -3  -1    8.40    0.50
 -13  -3   1    8.40    0.70
 -13   3   1    7.50    1.40
 -13   3   1    8.60    0.70
  13   3  -1    9.10    0.70
 -13   3   1    8.90    1.30
  13   3  -1    7.40    1.30
 -12  -3   1    4.60    0.30
  12  -3  -1    4.30    0.60
 -12  -3   1    4.70    0.50
 -12  -3   1    4.90    0.90
  12  -3  -1    4.70    1.50
 -12  -3   1    4.80    0.40
  12  -3  -1    4.90    0.40
  12  -3  -1    5.00    0.50
  12  -3  -1    4.80    1.00
  12  -3  -1    4.60    0.70
  12  -3  -1    4.20    0.40
 -12   3   1    1.70   13.10
 -12   3   1    4.40    1.10
 -12   3   1    4.80    0.60
  12   3  -1    4.30    0.60
  12   3  -1    5.40    1.30
  12   3  -1    3.30    1.00
  11  -3  -1   81.59    4.00
  11  -3  -1   81.39    3.50
  11  -3  -1   87.79    3.40
 -11  -3   1   80.19    6.10
 -11  -3   1   83.59    3.10
  11  -3  -1   82.49    3.10
 -11  -3   1   78.69    4.30
  11  -3  -1   77.69    4.50
  11  -3  -1   81.79    4.40
  11  -3  -1   78.39    3.10
 -11  -3   1   81.99    3.20
 -11  -3   1   81.29    3.10
 -11  -3   1   81.29    3.00
 -11  -3   1   80.19    3.40
 -11  -3   1   85.89    4.00
  11  -3  -1   80.59    3.20
  11   3  -1   97.99    6.00
  11   3  -1   76.89   12.60
 -11   3   1   73.29    3.20
  11   3  -1   77.49    5.50
  11   3  -1   78.99    4.20
  11   3  -1   74.49    5.60
 -11   3   1   73.49    4.10
 -11   3   1   76.49    4.00
  11   3  -1   75.19    3.20
  10  -3  -1   62.29    2.70
 -10  -3   1   69.19    3.40
 -10  -3   1   59.09    3.90
 -10  -3   1   64.59    2.50
  10  -3  -1   58.99    3.30
 -10  -3   1   63.89    2.90
 -10  -3   1   57.39    3.20
  10  -3  -1   63.49    3.80
 -10  -3   1   65.99    2.70
 -10  -3   1   61.09    3.70
  10  -3  -1   62.39    2.50
  10  -3  -1   78.09    3.80
 -10  -3   1   63.09    2.40
 -10  -3   1   60.19    3.60
  10  -3  -1   62.09    2.40
  10  -3  -1   69.99    2.80
  10   3  -1   60.09    3.70
 -10   3   1   58.29    3.40
 -10   3   1   62.59    2.30
 -10   3   1   34.40   23.20
  10   3  -1   61.99    2.60
 -10   3   1   60.19    2.60
  10   3  -1   62.79    5.10
  10   3  -1   59.29    4.80
 -10   3   1   58.19    3.00
 -10   3   1   59.99    3.60
  10   3  -1   61.09    3.60
  10   3  -1   54.19    9.00
   9  -3  -1   40.40    2.00
   9  -3  -1   43.10    1.70
  -9  -3   1   45.00    2.60
   9  -3  -1   46.80    2.20
  -9  -3   1   44.20    3.70
  -9  -3   1   40.50    1.80
  -9  -3   1   42.30    1.70
   9  -3  -1   45.60    2.60
  -9  -3   1   43.00    2.80
  -9  -3   1   43.40    1.90
   9  -3  -1   44.50    3.00
  -9  -3   1   40.90    2.10
   9  -3  -1   44.10    1.80
  -9  -3   1   44.60    2.90
  -9  -3   1   45.90    2.00
   9  -3  -1   44.20    1.90
   9   3  -1   39.30    1.90
   9   3  -1   38.90    2.80
  -9   3   1   39.50    1.70
   9   3  -1   39.20    1.90
   9   3  -1   41.20    6.60
   9   3  -1   39.60    3.50
   9   3  -1   39.50    2.80
  -9   3   1   38.10    1.80
  -9   3   1   40.30    2.80
  -9   3   1   41.60    2.40
   9   3  -1   41.50    2.90
  -9   3   1   26.50   15.40
  -9   3   1   39.50    2.60
  -8  -3   1   22.20    1.10
   8  -3  -1   19.70    1.20
   8  -3  -1   20.60    1.30
  -8  -3   1   22.80    1.20
  -8  -3   1   20.90    1.00
  -8  -3   1   20.60    2.00
  -8  -3   1   22.20    1.80
  -8  -3   1   22.20    1.00
  -8  -3   1   22.00    2.00
  -8  -3   1   21.60    1.30
   8  -3  -1   22.60    1.00
   8  -3  -1   19.50    1.10
   8  -3  -1   24.80    1.80
   8  -3  -1   21.80    1.00
   8  -3  -1   20.80    1.90
  -8  -3   1   18.90    1.80
   8   3  -1   21.10    2.40
   8   3  -1   21.60    2.50
  -8   3   1   18.70    1.80
  -8   3   1   21.00    1.70
  -8   3   1   20.70    1.10
  -8   3   1   19.60    1.00
  -8   3   1    6.60   12.30
   8   3  -1   20.20    1.10
   8   3  -1   20.00    1.90
  -8   3   1   19.60    1.80
   8   3  -1   18.00    1.20
  -7  -3   1   42.60    2.00
   7  -3  -1   41.00    2.50
   7  -3  -1   45.40    1.80
  -7  -3   1   41.60    3.10
   7  -3  -1   41.90    1.60
  -7  -3   1   45.20    2.40
   7  -3  -1   45.90    3.40
   7  -3  -1   41.60    1.90
  -7  -3   1   42.70    1.90
   7  -3  -1   39.80    2.30
   7  -3  -1   40.90    1.90
  -7  -3   1   44.50    1.70
   7  -3  -1   43.80    1.70
   7  -3  -1   46.70    3.10
  -7  -3   1   39.50    2.40
  -7  -3   1   44.70    1.70
  -7  -3   1   44.60    1.80
  -7   3   1   43.50    2.40
   7   3  -1   40.60    3.00
   7   3  -1   41.10    2.50
   7   3  -1   41.30    2.50
   7   3  -1   41.50    2.70
  -7   3   1   36.90    2.30
   7   3  -1   40.30    1.90
  -7   3   1   40.50    1.70
  -7   3   1   41.80    2.40
  -7   3   1   40.90    1.70
   7   3  -1   37.00    4.80
   7   3  -1   41.80    1.80
  -7   3   1   25.60   12.80
   6  -3  -1   10.80    1.10
  -6  -3   1   12.30    0.80
   6  -3  -1   11.80    0.60
  -6  -3   1   10.60    0.60
   6  -3  -1   10.30    1.40
   6  -3  -1   10.10    1.50
  -6  -3   1   11.90    1.30
   6  -3  -1   12.20    0.80
  -6  -3   1   12.10    0.60
  -6  -3   1   11.60    0.90
  -6  -3   1    9.10    1.10
   6  -3  -1   11.40    1.20
   6  -3  -1    9.80    0.60
   6  -3  -1    9.40    0.60
   6  -3  -1   10.20    0.80
  -6   3   1   10.30    0.60
   6   3  -1    8.60    1.40
  -6   3   1    7.20    1.00
   6   3  -1    8.50    1.10
  -6   3   1    9.80    1.10
  -6   3   1   10.00    0.60
  -6   3   1   10.20    1.30
   6   3  -1   12.30    4.10
   6   3  -1    9.20    0.60
   6   3  -1   10.30    0.60
  -6   3   1   14.60    9.60
   5  -3  -1  958.50   32.60
  -5  -3   1 1030.10   34.30
  -5  -3   1 1047.70   32.70
  -5  -3   1  935.41   32.60
   5  -3  -1  938.61   32.50
  -5  -3   1  960.00   33.20
  -5  -3   1  947.51   32.50
   5  -3  -1  950.40   33.00
   5  -3  -1  885.91   38.10
  -5  -3   1  953.60   32.70
   5   3  -1  962.60   38.40
   5   3  -1  821.22   32.60
  -5   3   1  868.91   30.10
   5   3  -1  901.41   32.10
  -5   3   1  863.41   30.30
   5   3  -1  918.71   29.70
  -5   3   1  921.11   39.90
   5   3  -1  863.41   30.20
  -5   3   1  881.31   29.70
  -5   3   1  896.01   29.70
  -5   3   1  806.32   30.80
  -5   3   1  783.72   33.70
   5   3  -1  895.41   29.70
  -4  -3   1  450.15   15.50
  -4  -3   1  470.95   16.50
  -4  -3   1  418.36   15.00
   4  -3  -1  452.85   16.30
  -4  -3   1  438.36   15.10
  -4  -3   1  419.36   15.50
   4  -3  -1  430.76   15.00
   4  -3  -1  434.66   15.10
  -4  -3   1  440.66   15.70
   4  -3  -1  454.45   15.30
  -4  -3   1  433.56   15.00
   4  -3  -1  449.46   16.20
   4   3  -1  405.06   16.20
  -4   3   1  391.26   15.80
  -4   3   1  448.36   15.40
  -4   3   1  397.26   14.00
  -4   3   1  390.06   14.30
   4   3  -1  391.46   14.10
  -4   3   1  385.56   14.70
   4   3  -1  443.56   14.60
   4   3  -1  425.56   14.80
   4   3  -1  417.96   15.70
   4   3  -1  329.67   34.80
   4   3  -1  426.06   25.80
  -3  -3   1 1746.23   58.89
  -3   3   1 1680.43   57.49
   3   3  -1 1556.34   66.99
  -3   3   1 1603.84   56.69
   3   3  -1 1701.13   58.39
  -3   3   1 1837.02   69.29
   3   3  -1 1633.74   56.69
  -3   3   1 1684.43   61.19
  -2  -3   1  201.98    6.90
   2  -3  -1  204.48    8.20
  -2  -3   1  187.48    8.30
  -2  -3   1  202.28    8.20
   2   3  -1  189.78    7.10
  -2   3   1  200.58    9.30
   2   3  -1  194.08    6.70
   2   3  -1  205.38    7.00
   2   3  -1  168.48   14.00
   2   3  -1  160.58   11.60
  -2   3   1  194.58    6.60
   2   3  -1  202.18    7.50
  -2   3   1  196.08    6.90
   2   3  -1  173.38    6.40
  -2   3   1  163.08   10.40
  -2   3   1  174.18    7.00
   2   3  -1  175.38    6.50
   2   3  -1  180.98    6.60
  -1  -3   1  409.46   15.40
  -1   3   1  390.76   14.40
   1   3  -1  405.46   14.50
   0   3   1 3160.48  105.79
   0   3   1 3117.19  106.59
   1   3   1 1128.79   39.40
   1   3   1 1298.87   44.10
   1   3   1 1092.09   46.40
   1   3   1 1158.28   39.50
  -1   3  -1 1218.18   40.90
  -1   3  -1 1073.69   39.40
   1   3   1 1122.19   40.20
  -1   3  -1 1217.58   41.00
   1   3   1 1209.98   43.10
   2  -3   1   76.29    3.30
  -2  -3  -1   84.29    3.30
   2  -3   1   78.49    3.40
  -2  -3  -1   78.79    3.00
  -2  -3  -1   76.39    3.00
   2   3   1   74.99    2.80
  -2   3  -1   73.39    3.20
   2   3   1   73.39    2.80
   2   3   1   66.59   10.20
   2   3   1   66.69    2.80
   2   3   1   69.89    2.60
  -2   3  -1   70.79    3.30
  -2   3  -1   74.19    2.90
  -2   3  -1   70.59    2.90
   2   3   1   69.09    2.90
  -2   3  -1   76.29    3.30
  -2   3  -1   73.59    2.60
   2   3   1   72.39    6.80
  -2   3  -1   69.69    2.60
   2   3   1   69.99    2.60
   2   3   1   65.39    3.60
  -2   3  -1   72.89    2.80
  -3  -3  -1 1411.76   48.80
  -3  -3  -1 1466.95   48.60
   3   3   1 1321.07   43.90
   3   3   1 1279.87   43.70
  -3   3  -1 1278.47   44.80
   3   3   1 1339.37   55.89
   3   3   1 1243.28   44.50
  -4  -3  -1  386.96   13.50
   4  -3   1  436.66   14.80
  -4  -3  -1  377.76   13.50
  -4  -3  -1  394.06   14.00
   4  -3   1  408.16   14.10
  -4  -3  -1  385.66   14.00
  -4  -3  -1  408.36   13.60
  -4  -3  -1  383.16   13.70
   4  -3   1  381.96   13.60
   4  -3   1  390.56   13.50
  -4  -3  -1  398.46   13.70
   4  -3   1  417.16   14.00
  -4   3  -1  370.86   12.60
  -4   3  -1  402.76   22.40
  -4   3  -1  355.46   13.50
   4   3   1  382.66   13.70
   4   3   1  364.06   12.60
   4   3   1  374.06   14.10
  -4   3  -1  360.56   14.80
  -4   3  -1  370.56   13.00
  -4   3  -1  371.06   13.10
   4   3   1  375.46   12.60
  -4   3  -1  371.46   12.60
   4   3   1  350.36   13.20
   4   3   1  364.96   14.70
   4   3   1  369.66   13.20
  -4   3  -1  369.06   13.20
   4   3   1  357.36   13.00
   4   3   1  355.06   14.00
   5  -3   1  333.17   12.20
  -5  -3  -1  345.37   12.70
  -5  -3  -1  370.96   12.90
   5  -3   1  360.36   12.80
  -5  -3  -1  372.56   12.70
   5  -3   1  348.07   12.80
  -5  -3  -1  348.07   12.20
   5  -3   1  338.67   12.30
  -5  -3  -1  356.16   12.70
  -5  -3  -1  370.06   12.30
  -5  -3  -1  354.76   12.10
  -5  -3  -1  356.06   12.30
   5  -3   1  346.27   12.20
  -5  -3  -1  353.26   13.00
   5  -3   1  378.06   12.60
   5   3   1  341.77   14.40
   5   3   1  346.67   11.70
  -5   3  -1  330.57   12.40
   5   3   1  341.87   11.60
   5   3   1  364.26   12.60
   5   3   1  315.87   12.60
  -5   3  -1  340.67   11.60
  -5   3  -1  331.87   23.50
   5   3   1  324.37   11.80
   5   3   1  331.97   12.90
   5   3   1  325.87   12.10
  -5   3  -1  328.17   11.70
   5   3   1  367.36   12.50
  -5   3  -1  330.87   12.20
  -5   3  -1  335.37   12.20
   5   3   1  335.67   13.40
  -6  -3  -1  399.96   13.50
   6  -3   1  378.56   13.50
  -6  -3  -1  407.86   13.70
   6  -3   1  394.26   14.20
  -6  -3  -1  408.26   13.80
  -6  -3  -1  397.16   15.90
  -6  -3  -1  399.46   13.50
   6  -3   1  376.16   13.90
  -6  -3  -1  398.06   14.40
   6  -3   1  395.46   13.70
   6  -3   1  408.56   14.40
   6  -3   1  390.76   13.60
  -6  -3  -1  406.76   13.60
  -6  -3  -1  356.06   15.60
   6  -3   1  393.66   13.50
  -6  -3  -1  397.16   14.20
   6   3   1  388.76   14.00
  -6   3  -1  383.16   13.10
   6   3   1  371.46   14.80
  -6   3  -1  381.06   13.20
   6   3   1  397.06   13.30
   6   3   1  388.26   14.20
  -6   3  -1  372.36   13.80
   6   3   1  367.66   16.50
  -6   3  -1  363.26   27.70
   6   3   1  380.46   15.20
  -6   3  -1  387.66   14.00
   6   3   1  384.36   16.20
   7  -3   1  214.48    7.60
   7  -3   1  218.38    7.90
   7  -3   1  223.08    8.70
  -7  -3  -1  221.78    8.60
   7  -3   1  210.28    7.80
   7  -3   1  218.58    7.70
  -7  -3  -1  218.98    7.90
  -7  -3  -1  211.98    7.70
   7  -3   1  220.98    7.60
   7  -3   1  212.08    8.30
  -7  -3  -1  222.18    8.80
  -7  -3  -1  213.48    7.70
  -7  -3  -1  230.38   12.10
  -7   3  -1  199.88   24.70
   7   3   1  200.28    8.50
  -7   3  -1  208.68    7.60
   7   3   1  205.78    9.60
   7   3   1  207.88   11.70
  -7   3  -1  207.88    8.30
   7   3   1  220.08    9.50
  -7   3  -1  230.38    9.70
   7   3   1  204.28    8.70
  -7   3  -1  206.38    8.10
  -7   3  -1  210.98    7.40
   7   3   1  211.38    7.60
   8  -3   1 1162.18   39.30
   8  -3   1 1141.79   38.90
  -8  -3  -1 1007.70   40.40
  -8  -3  -1 1133.89   38.30
  -8  -3  -1 1137.69   39.20
  -8  -3  -1 1143.49   39.30
   8  -3   1 1130.69   37.90
   8  -3   1 1149.78   38.30
  -8  -3  -1 1062.29   38.80
  -8   3  -1 1078.59   37.50
  -8   3  -1 1029.20   37.60
   8   3   1 1115.29   37.70
  -8   3  -1 1099.99   36.30
   8   3   1 1027.70   37.70
   8   3   1 1054.59   37.90
  -8   3  -1 1035.00   36.50
  -8   3  -1 1064.59   37.10
   8   3   1 1115.59   39.20
   8   3   1 1084.29   36.60
   8   3   1 1108.19   42.10
   8   3   1 1049.00   36.60
   9  -3   1  543.25   19.00
  -9  -3  -1  553.54   18.70
   9  -3   1  488.65   18.80
  -9  -3  -1  523.65   19.90
  -9  -3  -1  545.55   18.90
   9  -3   1  534.95   20.10
  -9  -3  -1  536.65   20.10
  -9  -3  -1  537.65   20.00
  -9  -3  -1  536.45   18.70
  -9  -3  -1  611.54   19.40
   9  -3   1  538.75   18.70
  -9  -3  -1  556.34   18.70
   9  -3   1  535.85   20.10
  -9  -3  -1  540.15   20.00
   9   3   1  482.95   20.10
  -9   3  -1  518.55   18.50
   9   3   1  499.95   19.00
   9   3   1  471.85   20.10
  -9   3  -1  557.34   18.00
   9   3   1  492.45   23.50
  -9   3  -1  505.45   18.70
  -9   3  -1  484.35   17.20
  10  -3   1   87.19    3.60
  10  -3   1   87.89    4.70
  10  -3   1   97.89    4.40
 -10  -3  -1   91.79    3.30
 -10  -3  -1   85.39    4.20
 -10  -3  -1   89.99    3.40
  10  -3   1   88.69    3.50
 -10  -3  -1   89.49    4.80
  10  -3   1   89.49    3.40
 -10  -3  -1   85.49    3.40
 -10  -3  -1   92.39    3.60
 -10  -3  -1   88.89    3.70
 -10  -3  -1   88.79    4.70
  10  -3   1   90.49    3.80
 -10  -3  -1   94.19    4.70
 -10  -3  -1   87.69    4.70
  10  -3   1   85.69    3.30
  10  -3   1   89.99    4.80
  10   3   1   84.79    6.00
  10   3   1   84.49    4.60
  10   3   1   84.49    3.50
 -10   3  -1   77.89    4.40
 -10   3  -1   78.39    3.40
  10   3   1   84.39    4.70
 -10   3  -1   95.19    9.30
 -10   3  -1   83.39    4.20
 -10   3  -1   86.39    5.40
 -11  -3  -1   24.80    1.10
  11  -3   1   27.10    2.00
 -11  -3  -1   25.20    1.20
 -11  -3  -1   25.20    1.30
  11  -3   1   26.10    1.40
  11  -3   1   23.40    1.20
 -11  -3  -1   23.70    2.20
  11  -3   1   20.40    2.80
  11  -3   1   23.20    1.10
  11  -3   1   23.40    2.30
 -11  -3  -1   26.30    1.90
  11   3   1  -89.09   63.89
 -11   3  -1   19.20    7.60
  12  -3   1   53.59    2.80
  12  -3   1   55.09    2.10
  12  -3   1   52.79    2.10
  12  -3   1   55.39    2.50
  12  -3   1   55.29    2.20
  12  -3   1   54.99    2.30
 -12  -3  -1   52.69    2.00
 -12  -3  -1   51.49    2.60
  12   3   1   55.59    2.70
 -12   3  -1   50.89    2.20
 -12   3  -1   51.29    3.10
 -12   3  -1   49.60    3.30
  12   3   1   46.80    3.20
 -12  -4   1  103.89    3.80
 -12  -4   1  105.89    5.10
  12  -4  -1  106.19    3.90
  12  -4  -1  105.59    3.70
 -12  -4   1  102.79    3.60
  12  -4  -1  101.09    4.50
  12  -4  -1   99.29    5.70
 -12  -4   1  100.59    3.80
  12  -4  -1  102.99    3.80
  12  -4  -1  104.19    3.90
  12  -4  -1  105.19    4.30
 -12   4   1  113.09    6.30
  12   4  -1  103.19    4.00
 -12   4   1  102.09    4.60
  12   4  -1  105.29    4.90
 -12   4   1   97.49    3.90
 -11  -4   1   41.60    1.60
  11  -4  -1   40.80    1.70
 -11  -4   1   35.90    2.80
 -11  -4   1   42.80    2.50
 -11  -4   1   44.40    3.90
  11  -4  -1   43.10    2.30
 -11  -4   1   40.10    3.20
 -11  -4   1   39.00    1.80
  11  -4  -1   41.60    2.90
  11  -4  -1   41.50    1.70
 -11  -4   1   43.80    2.00
 -11  -4   1   42.80    1.70
  11  -4  -1   39.80    2.50
  11  -4  -1   40.40    1.90
  11  -4  -1   36.80    2.30
  11  -4  -1   36.20    2.90
 -11  -4   1   39.20    1.70
  11   4  -1   39.00    5.30
  11   4  -1   35.80    2.70
 -11   4   1   34.10    2.50
 -11   4   1   33.90    1.60
  11   4  -1   35.20    1.70
 -11   4   1   30.10    5.60
  11   4  -1   36.40    2.60
 -10  -4   1   65.09    2.60
 -10  -4   1   64.79    2.90
 -10  -4   1   69.39    3.50
 -10  -4   1   65.09    3.80
 -10  -4   1   65.29    2.50
  10  -4  -1   65.99    3.40
 -10  -4   1   64.79    2.70
  10  -4  -1   60.49    2.60
  10  -4  -1   67.29    3.80
  10  -4  -1   62.39    2.90
  10  -4  -1   63.19    2.50
  10  -4  -1   60.99    2.70
 -10  -4   1   66.89    3.90
  10  -4  -1   62.79    2.50
 -10  -4   1   64.89    2.50
 -10  -4   1   62.89    3.80
  10   4  -1   63.89    5.50
  10   4  -1   59.59    3.50
  10   4  -1   58.19    2.60
  10   4  -1   61.99    3.50
 -10   4   1   58.39    2.50
 -10   4   1   59.59    2.30
  10   4  -1   57.99    4.60
 -10   4   1   60.19    3.10
 -10   4   1   56.49    7.30
 -10   4   1   59.49    3.80
  10   4  -1   70.99    9.80
  10   4  -1   56.19    4.30
 -10   4   1   59.69    3.40
  -9  -4   1  201.28    8.00
  -9  -4   1  202.88    7.50
  -9  -4   1  202.98    9.80
   9  -4  -1  199.18    7.40
   9  -4  -1  203.58    7.00
  -9  -4   1  205.88    8.60
  -9  -4   1  201.98    7.30
  -9  -4   1  209.48    7.20
   9  -4  -1  205.98    8.00
  -9  -4   1  199.08    7.00
   9  -4  -1  174.28    9.00
   9  -4  -1  195.88    7.30
  -9  -4   1  204.38    7.10
   9  -4  -1  200.88    7.10
   9  -4  -1  196.78    7.20
  -9   4   1  191.88    6.70
   9   4  -1  191.18   11.90
   9   4  -1  190.88   10.10
  -9   4   1  191.28    7.60
  -9   4   1  186.58    6.90
   9   4  -1  195.08    8.50
  -9   4   1  182.48    7.80
   9   4  -1  193.58    8.00
   9   4  -1  171.38    9.10
   9   4  -1  189.48    6.90
   9   4  -1  193.18    7.00
   9   4  -1  185.68    9.00
   8  -4  -1  460.85   15.80
   8  -4  -1  449.26   16.10
  -8  -4   1  448.66   15.90
  -8  -4   1  472.75   16.80
  -8  -4   1  463.55   15.90
  -8  -4   1  450.15   17.40
   8  -4  -1  467.05   16.70
   8  -4  -1  458.05   15.80
  -8  -4   1  458.95   16.20
   8  -4  -1  472.35   16.20
   8  -4  -1  481.25   16.00
  -8  -4   1  468.05   17.10
   8  -4  -1  467.55   17.10
  -8  -4   1  460.25   15.80
  -8  -4   1  453.85   16.00
  -8   4   1  438.56   15.80
  -8   4   1  469.05   34.40
   8   4  -1  426.56   17.80
   8   4  -1  399.46   20.00
   8   4  -1  417.66   15.80
   8   4  -1  414.76   15.00
  -8   4   1  437.46   14.80
   8   4  -1  434.06   15.90
  -8   4   1  403.66   14.90
  -8   4   1  436.26   14.70
  -8   4   1  437.26   15.60
   8   4  -1  403.06   16.10
   8   4  -1  409.66   14.80
   8   4  -1  482.25   17.80
   7  -4  -1  484.15   18.40
  -7  -4   1  535.75   19.00
  -7  -4   1  527.15   17.80
  -7  -4   1  512.05   18.10
  -7  -4   1  524.65   17.90
   7  -4  -1  526.95   17.80
   7  -4  -1  551.44   18.10
   7  -4  -1  526.75   17.80
   7  -4  -1  496.05   18.00
  -7  -4   1  517.05   18.00
   7  -4  -1  529.25   19.20
  -7  -4   1  526.35   18.70
   7  -4  -1  539.35   18.90
  -7  -4   1  529.85   18.40
  -7   4   1  499.85   16.90
   7   4  -1  505.45   19.70
  -7   4   1  424.26   31.30
  -7   4   1  501.35   16.90
   7   4  -1  489.65   18.70
  -7   4   1  488.75   17.70
   7   4  -1  526.05   16.90
   7   4  -1  488.45   20.60
   7   4  -1  467.15   18.30
   7   4  -1  505.75   17.80
  -7   4   1  496.05   17.70
   7   4  -1  486.15   17.80
   7   4  -1  483.85   17.10
   7   4  -1  504.35   17.00
  -7   4   1  461.05   17.00
  -6  -4   1  178.78    6.40
  -6  -4   1  166.98    6.90
   6  -4  -1  182.18    6.30
  -6  -4   1  183.08    7.10
  -6  -4   1  187.28    6.30
   6  -4  -1  169.78    7.00
   6  -4  -1  172.48    6.20
   6  -4  -1  172.28    6.40
  -6  -4   1  182.28    6.50
   6  -4  -1  185.08    8.00
  -6  -4   1  176.58    6.30
  -6  -4   1  177.18    7.10
   6  -4  -1  170.98    7.00
   6  -4  -1  188.98    7.70
  -6  -4   1  176.38    6.20
   6   4  -1  163.78    6.20
   6   4  -1  164.68    6.00
  -6   4   1  165.78    5.90
  -6   4   1  165.58    6.70
   6   4  -1  155.58    7.20
  -6   4   1  188.58   18.30
  -6   4   1  168.18    6.50
   6   4  -1  169.28    6.60
  -6   4   1  169.28    5.90
   6   4  -1  173.08    6.00
   6   4  -1  167.18    7.30
   6   4  -1  163.98    6.60
   6   4  -1  168.98    9.00
   6   4  -1  164.08    8.20
   5  -4  -1  138.99    6.20
   5  -4  -1  129.19    5.10
  -5  -4   1  140.59    6.40
   5  -4  -1  133.49    4.60
  -5  -4   1  125.39    4.60
  -5  -4   1  123.79    4.80
   5  -4  -1  127.59    4.70
  -5  -4   1  127.59    4.80
  -5  -4   1  124.89    4.60
  -5  -4   1  124.89    5.30
  -5  -4   1  125.59    5.20
  -5  -4   1  129.09    4.60
   5  -4  -1  134.19    5.90
  -5  -4   1  131.39    5.30
   5   4  -1  121.59   10.70
   5   4  -1  121.39    4.30
   5   4  -1  117.19    6.40
  -5   4   1  115.59    4.70
   5   4  -1  113.79    4.80
   5   4  -1  112.29    4.70
  -5   4   1  114.09    4.20
   5   4  -1  111.19    4.50
   5   4  -1  114.19    5.40
  -5   4   1  130.09    9.30
   5   4  -1  115.49    4.20
   5   4  -1  117.19    5.30
  -5   4   1  116.69    4.20
  -5   4   1  112.79    5.00
  -5   4   1  118.59   13.60
   5   4  -1  116.29    6.10
  -4  -4   1 1317.47   45.50
  -4  -4   1 1277.27   43.90
   4   4  -1  980.60   70.19
  -4   4   1 1153.08   40.10
   4   4  -1 1192.48   50.59
  -4   4   1 1179.88   39.80
   4   4  -1 1206.48   40.20
  -4   4   1 1168.18   45.40
  -4   4   1 1186.78   40.70
   4   4  -1 1145.19   41.70
  -4   4   1 1256.77   46.70
   4   4  -1 1177.68   41.50
  -3  -4   1 1048.60   37.10
   3  -4  -1 1037.30   37.80
   3  -4  -1 1101.29   38.10
  -3  -4   1 1118.29   38.10
  -3   4   1 1020.10   33.90
  -3   4   1  933.61   33.40
   3   4  -1 1000.10   35.10
   3   4  -1  969.80   43.10
   3   4  -1  927.61   42.70
   3   4  -1 1016.00   34.60
  -3   4   1 1011.00   39.90
   3   4  -1 1017.10   33.60
   3   4  -1 1018.80   33.70
  -3   4   1  956.80   34.10
  -3   4   1  990.40   33.50
  -2  -4   1  313.27   12.40
   2  -4  -1  309.87   12.40
  -2   4   1  258.37    9.70
   2   4  -1  276.27   10.80
  -2   4   1  301.47   10.00
   2   4  -1  258.87   17.10
   2   4  -1  291.67    9.80
   2   4  -1  299.17   11.20
  -1   4   1 1170.18   40.80
   1   4  -1 1268.97   42.00
  -1   4   1 1253.37   40.80
   1   4  -1 1128.09   46.70
  -1   4   1 1147.69   48.10
   1   4  -1 1314.57   40.70
  -1   4   1 1137.99   41.50
   0  -4   1  573.14   21.70
   0   4  -1  535.15   17.20
   0   4  -1  453.35   22.10
   0   4  -1  517.05   17.10
   0   4  -1  513.05   17.90
   0   4  -1  475.95   18.50
   0   4   1  508.95   18.30
   0   4   1  485.95   17.10
   1  -4   1  256.07   10.20
  -1  -4  -1  268.77    9.90
   1   4   1  243.58    8.60
   1   4   1  244.88    8.40
  -1   4  -1  248.38    9.40
   1   4   1  240.48    8.50
  -1   4  -1  241.58    9.30
   1   4   1  230.68    9.00
   1   4   1  262.07   10.00
  -1   4  -1  246.78    8.60
   2   4   1 2654.43   92.69
  -2   4  -1 2684.83   93.09
   2   4   1 2815.92   97.09
  -3   4  -1 1679.33   59.79
   3   4   1 1676.83   60.69
   3   4   1 1801.02   71.39
  -3   4  -1 1764.32   60.19
   3   4   1 1911.71   68.79
  -4  -4  -1  554.14   18.70
   4  -4   1  538.45   18.70
   4  -4   1  528.95   19.10
   4  -4   1  533.05   18.80
  -4  -4  -1  555.64   18.90
  -4  -4  -1  557.54   19.30
  -4  -4  -1  581.94   18.90
   4   4   1  456.45   18.70
  -4   4  -1  535.15   17.50
  -4   4  -1  491.45   18.00
   4   4   1  497.75   17.70
   4   4   1  503.15   17.90
   4   4   1  508.05   17.30
  -4   4  -1  567.84   23.40
  -4   4  -1  519.85   17.40
   4   4   1  501.45   19.30
   4   4   1  513.75   17.40
  -4   4  -1  490.65   17.90
  -4   4  -1  506.45   18.60
   4   4   1  502.05   17.70
  -5  -4  -1   99.59    3.90
   5  -4   1   97.69    4.30
  -5  -4  -1  108.39    4.80
  -5  -4  -1  104.29    3.80
  -5  -4  -1  102.89    4.60
   5  -4   1  103.79    3.70
   5  -4   1  105.09    4.00
  -5  -4  -1  103.69    3.90
  -5  -4  -1  103.79    3.70
  -5  -4  -1  104.19    4.40
  -5  -4  -1  101.69    3.70
  -5   4  -1   94.69    4.10
  -5   4  -1   97.49    4.40
   5   4   1   91.39    4.70
  -5   4  -1   94.99    4.20
  -5   4  -1   96.19    5.30
   5   4   1   93.59    3.70
  -5   4  -1   94.69    3.50
   5   4   1   96.69    3.60
   5   4   1   94.79    4.20
   5   4   1   92.79    5.40
  -5   4  -1   91.99    3.50
   5   4   1   89.69    4.60
   5   4   1   98.49    3.50
   6  -4   1   16.50    1.50
   6  -4   1   21.60    1.10
   6  -4   1   17.30    1.10
  -6  -4  -1   18.00    1.20
  -6  -4  -1   20.60    1.10
   6  -4   1   21.30    1.00
   6  -4   1   19.50    1.60
  -6  -4  -1   20.40    1.60
  -6  -4  -1   18.10    0.90
  -6  -4  -1   19.20    0.90
   6  -4   1   18.10    0.90
  -6  -4  -1   17.70    1.00
  -6  -4  -1   21.30    1.90
   6  -4   1   19.20    0.90
  -6  -4  -1   18.20    1.60
   6   4   1   17.90    3.40
   6   4   1   18.20    1.10
  -6   4  -1   14.60    2.60
   6   4   1   21.00    2.00
  -6   4  -1   16.20    1.70
  -6   4  -1   15.30    1.10
   6   4   1   16.70    1.60
   6   4   1   19.50    1.20
   6   4   1   19.30    2.80
   6   4   1   18.80    2.10
   7  -4   1   63.99    2.40
  -7  -4  -1   60.89    2.70
  -7  -4  -1   64.29    2.70
   7  -4   1   62.39    2.40
   7  -4   1   66.19    2.70
   7  -4   1   63.19    3.40
  -7  -4  -1   64.69    2.40
  -7  -4  -1   64.29    3.70
   7  -4   1   56.19    3.10
  -7  -4  -1   63.49    2.50
   7  -4   1   65.39    2.50
   7  -4   1   60.69    2.70
  -7  -4  -1   63.89    2.50
  -7  -4  -1   63.39    3.40
  -7  -4  -1   62.39    3.20
  -7   4  -1   59.19    3.60
   7   4   1   54.69    2.50
  -7   4  -1   55.29    5.20
  -7   4  -1   59.99    2.30
  -7   4  -1   56.39    3.20
   7   4   1   56.69    3.50
  -7   4  -1   61.79    2.40
   7   4   1   57.19    3.20
   7   4   1   56.69    5.40
  -7   4  -1   59.59    3.10
   7   4   1   55.59    3.30
   7   4   1   57.19    2.40
  -8  -4  -1  408.06   16.00
   8  -4   1  425.86   16.40
  -8  -4  -1  461.15   16.80
  -8  -4  -1  441.06   15.10
  -8  -4  -1  469.65   16.60
  -8  -4  -1  447.36   15.50
   8  -4   1  438.76   16.10
   8  -4   1  418.76   15.20
   8  -4   1  452.15   15.40
   8  -4   1  441.96   15.10
   8  -4   1  441.46   15.50
   8  -4   1  450.15   15.20
  -8  -4  -1  429.06   16.50
  -8  -4  -1  450.35   15.20
  -8  -4  -1  430.56   15.30
  -8  -4  -1  439.46   15.20
  -8   4  -1  431.06   15.50
   8   4   1  426.06   15.90
   8   4   1  422.16   14.80
  -8   4  -1  425.06   15.70
  -8   4  -1  423.76   16.40
  -8   4  -1  398.36   21.00
  -8   4  -1  419.16   14.70
   8   4   1  438.86   16.00
   8   4   1  413.06   14.80
   8   4   1  421.36   15.80
  -8   4  -1  426.46   14.60
   8   4   1  419.46   17.70
  -9  -4  -1   74.99    3.00
   9  -4   1   76.79    3.40
   9  -4   1   75.79    4.20
  -9  -4  -1   79.09    5.70
  -9  -4  -1   77.89    3.90
   9  -4   1   74.39    2.90
  -9  -4  -1   78.29    4.40
  -9  -4  -1   76.79    2.90
  -9  -4  -1   73.69    4.10
  -9  -4  -1   78.09    3.20
  -9  -4  -1   75.59    2.90
   9  -4   1   77.49    3.00
  -9  -4  -1   78.39    4.60
   9  -4   1   75.59    3.20
  -9  -4  -1   76.99    3.30
   9  -4   1   74.49    3.10
   9  -4   1   84.69    3.90
   9   4   1   70.19    4.00
  -9   4  -1   71.39    3.50
   9   4   1   71.89    4.00
   9   4   1   67.19    4.80
  -9   4  -1   67.09    6.90
  -9   4  -1   70.99    2.90
  -9   4  -1   71.89    2.80
   9   4   1   99.59   35.30
   9   4   1   69.69    5.30
  -9   4  -1   71.39    3.90
   9   4   1   77.09    3.30
   9   4   1   68.79    3.00
  -9   4  -1   72.59    4.80
 -10  -4  -1   70.09    2.60
  10  -4   1   64.59    3.90
 -10  -4  -1   68.49    2.70
  10  -4   1   64.69    3.50
  10  -4   1   66.79    2.60
 -10  -4  -1   71.99    2.80
 -10  -4  -1   64.19    2.90
 -10  -4  -1   67.09    4.00
 -10  -4  -1   70.59    4.10
  10  -4   1   65.89    3.90
 -10  -4  -1   69.19    3.50
 -10  -4  -1   62.29    3.80
  10  -4   1   72.29    3.10
 -10  -4  -1   68.49    2.60
  10  -4   1   69.99    2.90
  10  -4   1   64.39    2.60
 -10  -4  -1   64.79    3.90
  10  -4   1   67.89    2.80
  10   4   1   60.89    3.50
 -10   4  -1   60.09    4.00
 -10   4  -1   63.29    2.60
 -10   4  -1   62.19    3.50
  10   4   1   63.09    2.70
  10   4   1   74.89   39.30
  10   4   1   62.69    6.10
 -10   4  -1   60.89    4.40
 -10   4  -1   65.49    8.10
  10   4   1   60.29    3.60
 -11  -4  -1  106.09    3.70
  11  -4   1  102.59    4.10
  11  -4   1  102.99    3.70
  11  -4   1   95.39    5.00
  11  -4   1  100.09    3.90
  11  -4   1  103.59    3.80
  11  -4   1   99.59    3.80
 -11  -4  -1  101.39    5.70
 -11  -4  -1  100.49    3.60
  11  -4   1  109.59    4.60
 -11  -4  -1  101.59    3.80
 -11  -4  -1  105.19    4.50
  11  -4   1   91.49    5.30
 -11  -4  -1   94.69    3.90
 -11   4  -1   94.49    4.50
  11   4   1   96.99    3.70
  11   4   1  109.39   54.59
 -11   4  -1   83.39    9.90
  11   4   1   93.89    4.60
 -11   4  -1   94.69    3.60
 -11   4  -1   87.39    5.10
  12  -4   1  183.78    6.40
  12  -4   1  181.88    6.50
  12  -4   1  176.78    6.50
  12  -4   1  183.58    7.00
  12  -4   1  183.18    6.30
 -12  -4  -1  179.88    6.80
  12  -4   1  184.28    7.10
 -12  -4  -1  181.78    6.30
  12   4   1  170.88    6.80
 -12   4  -1  173.18    6.70
 -12   4  -1  153.88    7.10
  12   4   1  165.68    6.10
 -12   4  -1  171.58    6.00
  12  -5  -1   24.80    1.20
 -12  -5   1   24.70    1.10
  12  -5  -1   25.60    1.60
 -12  -5   1   21.70    1.30
  12  -5  -1   24.40    1.20
  12  -5  -1   28.20    1.50
  12  -5  -1   25.20    1.10
 -12  -5   1   24.60    1.60
 -12  -5   1   25.00    1.00
  12  -5  -1   24.60    1.10
 -12   5   1   23.80    2.10
  12   5  -1   22.40    1.10
  12   5  -1   21.90    1.60
  11  -5  -1    1.00    0.30
  11  -5  -1    1.30    1.00
  11  -5  -1    1.20    0.40
  11  -5  -1    0.90    0.60
 -11  -5   1    0.10    2.20
 -11  -5   1    1.10    0.40
  11  -5  -1    1.20    0.30
 -11  -5   1   -0.60    0.90
 -11  -5   1    1.40    0.50
 -11  -5   1    0.90    0.20
  11  -5  -1    0.50    0.90
  11  -5  -1    0.20    0.30
 -11  -5   1    1.80    0.70
  11  -5  -1    0.70    0.50
 -11  -5   1    0.70    0.20
 -11  -5   1    1.00    0.30
 -11   5   1    0.80    0.30
  11   5  -1    0.80    0.70
 -11   5   1    0.80    0.60
  11   5  -1   -8.80   55.99
 -11   5   1    0.10    1.00
  11   5  -1    0.90    0.30
 -10  -5   1   50.19    2.40
 -10  -5   1   51.89    3.70
  10  -5  -1   54.89    2.90
 -10  -5   1   48.70    2.00
 -10  -5   1   51.69    2.30
  10  -5  -1   49.70    2.20
  10  -5  -1   52.39    2.40
 -10  -5   1   41.80    4.00
 -10  -5   1   50.49    2.10
  10  -5  -1   51.99    2.00
 -10  -5   1   51.19    3.20
 -10  -5   1   50.39    2.00
 -10  -5   1   54.49    3.10
  10  -5  -1   50.29    2.00
  10  -5  -1   51.89    3.30
  10  -5  -1   48.60    2.10
  10   5  -1   47.00    2.10
 -10   5   1   51.69    4.60
  10   5  -1   48.60    3.00
 -10   5   1   47.60    2.00
  10   5  -1   46.80    2.10
  10   5  -1   21.80   41.50
  10   5  -1   44.20    3.20
 -10   5   1   47.30    1.90
 -10   5   1   46.00    2.60
 -10   5   1   46.50    2.80
  10   5  -1   45.90    5.00
  -9  -5   1    7.00    1.20
  -9  -5   1    7.10    0.80
   9  -5  -1    9.00    0.70
  -9  -5   1    9.10    1.00
   9  -5  -1    7.90    0.90
  -9  -5   1    7.70    1.30
   9  -5  -1    9.50    1.30
   9  -5  -1    7.50    0.80
   9  -5  -1    7.90    0.60
   9  -5  -1    9.50    1.50
  -9  -5   1    8.50    0.70
  -9  -5   1    9.50    0.60
  -9  -5   1    9.30    0.60
   9  -5  -1    9.50    0.60
  -9  -5   1   10.10    1.70
   9   5  -1    7.90    1.40
  -9   5   1    6.90    1.10
  -9   5   1    7.90    0.70
   9   5  -1    7.70    0.80
  -9   5   1    8.00    1.20
  -9   5   1    7.80    0.60
   9   5  -1    8.20    1.30
   9   5  -1    6.90    0.70
   9   5  -1   10.20    2.50
  -8  -5   1  344.77   13.30
   8  -5  -1  361.36   12.30
   8  -5  -1  367.46   12.60
   8  -5  -1  332.27   13.20
  -8  -5   1  358.46   14.00
   8  -5  -1  356.06   12.70
   8  -5  -1  356.96   12.40
   8  -5  -1  348.17   12.50
  -8  -5   1  361.96   12.40
  -8  -5   1  353.66   12.80
  -8  -5   1  357.86   12.60
  -8  -5   1  384.66   14.10
   8  -5  -1  370.96   14.30
  -8  -5   1  361.56   12.40
  -8  -5   1  364.66   12.50
   8   5  -1  291.57   15.40
   8   5  -1  330.27   11.70
  -8   5   1  325.17   12.30
  -8   5   1  317.97   12.20
  -8   5   1  326.97   11.40
   8   5  -1  327.57   13.00
  -8   5   1  327.57   11.40
   8   5  -1  347.67   12.50
   8   5  -1  340.27   11.50
  -7  -5   1   91.39    3.50
  -7  -5   1   95.19    4.30
  -7  -5   1   79.99    3.70
  -7  -5   1   94.59    3.50
  -7  -5   1   92.29    4.90
  -7  -5   1   98.19    3.70
   7  -5  -1   92.09    3.70
  -7  -5   1   97.89    4.60
   7  -5  -1   94.49    3.70
   7  -5  -1   95.49    3.50
   7  -5  -1   99.69    4.50
   7  -5  -1   97.89    4.30
   7  -5  -1   96.79    3.60
   7  -5  -1   93.89    3.40
   7   5  -1   92.79    3.50
   7   5  -1   86.09    4.20
  -7   5   1   82.29    4.20
  -7   5   1   88.79    4.00
   7   5  -1   88.69    6.00
   7   5  -1   88.99    3.70
   7   5  -1   91.99    3.40
   7   5  -1   83.69    4.70
  -7   5   1   91.89    3.40
  -7   5   1   90.49    3.40
  -6  -5   1   63.39    2.70
  -6  -5   1   60.49    3.20
   6  -5  -1   58.09    3.10
   6  -5  -1   61.09    2.60
  -6  -5   1   66.19    3.30
   6  -5  -1   62.29    2.40
  -6  -5   1   58.79    2.40
  -6  -5   1   63.19    2.40
  -6   5   1   53.49    2.30
   6   5  -1   55.99    2.90
  -6   5   1   55.49    2.80
   6   5  -1   58.89    2.30
   6   5  -1   54.39    3.60
   6   5  -1   55.89    2.60
  -6   5   1   57.59    2.20
   6   5  -1   52.79    4.50
   6   5  -1   66.39    8.70
  -6   5   1   55.29    3.10
   6   5  -1   59.89    2.30
   5  -5  -1  151.58    5.40
  -5  -5   1  154.08    6.10
   5  -5  -1  146.69    5.30
  -5  -5   1  146.19    5.50
  -5  -5   1  146.29    5.30
  -5  -5   1  146.19    5.90
   5  -5  -1  147.79    5.90
  -5  -5   1  149.79    5.30
   5   5  -1  133.99    7.30
   5   5  -1  143.09    5.70
   5   5  -1  135.29    5.00
  -5   5   1  128.59    5.20
   5   5  -1  132.39    8.30
  -5   5   1  129.89    4.80
   5   5  -1  133.19    5.30
   5   5  -1  147.79   15.60
   5   5  -1  115.79   25.60
  -5   5   1  132.99    6.40
  -5   5   1  134.59    5.00
  -5   5   1  150.08   10.90
   4  -5  -1  596.44   21.90
  -4  -5   1  589.54   20.80
   4  -5  -1  576.64   20.50
   4  -5  -1  606.54   22.20
   4   5  -1  521.65   18.00
   4   5  -1  549.25   20.60
   4   5  -1  512.25   18.50
   4   5  -1  533.95   27.90
   4   5  -1  513.35   19.60
   4   5  -1  522.75   18.40
  -4   5   1  528.65   19.00
  -4   5   1  519.25   18.30
   4   5  -1  512.55   28.90
  -4   5   1  571.44   25.50
   4   5  -1  532.45   18.20
  -4   5   1  537.85   18.20
  -3  -5   1  124.39    4.80
   3  -5  -1  132.19    6.40
   3  -5  -1  121.29    4.50
  -3  -5   1  132.89    7.50
   3  -5  -1  116.79    6.00
  -3  -5   1  117.49    5.20
   3   5  -1  120.39    4.30
   3   5  -1  101.89    6.90
   3   5  -1  110.79    5.40
  -3   5   1  111.09    4.30
  -3   5   1  117.69    4.20
   3   5  -1  112.09    5.20
  -3   5   1  114.49    4.90
  -3   5   1  107.89    5.50
  -3   5   1  107.39    5.70
  -3   5   1  114.89    9.20
   3   5  -1  115.09    4.40
   3   5  -1  119.59    4.40
   3   5  -1  113.99   10.70
   3   5  -1  114.89    4.00
   2  -5  -1  245.88   11.10
  -2  -5   1  265.67   11.30
  -2  -5   1  265.87    9.20
  -2   5   1  227.48    8.80
   2   5  -1  239.58    9.80
  -2   5   1  196.58   14.20
   2   5  -1  214.68   15.40
  -2   5   1  221.98    9.50
   2   5  -1  237.88    8.20
  -2   5   1  239.98    8.00
  -2   5   1  230.88    8.10
  -2   5   1  236.48    8.80
   2   5  -1  224.78    9.20
   2   5  -1  228.98    7.90
  -2   5   1  217.78    8.00
   2   5  -1  231.98    8.10
   2   5  -1  230.78    9.20
   1  -5  -1  393.46   16.40
  -1  -5   1  417.46   17.70
   1  -5  -1  408.46   16.30
  -1   5   1  395.56   12.90
  -1   5   1  375.66   14.40
  -1   5   1  341.07   19.90
  -1   5   1  388.66   13.60
   1   5  -1  368.36   14.50
   1   5  -1  383.06   14.10
  -1   5   1  373.56   12.90
   1   5  -1  336.27   23.80
  -1   5   1  391.36   13.00
  -1   5   1  359.76   19.30
  -1   5   1  392.26   13.90
   1   5  -1  328.77   18.50
   1   5  -1  386.66   13.00
   1   5  -1  394.86   13.10
   1   5  -1  378.66   14.30
   0  -5  -1   64.19    3.90
   0  -5   1   62.69    4.50
   0   5  -1   48.40    7.00
   0   5  -1   51.79    5.90
   0   5  -1   56.89    2.70
   0   5   1   59.69    3.60
   0   5   1   57.59    2.80
   0   5   1   49.30    6.20
   0   5  -1   57.19    3.50
   0   5  -1   58.29    3.40
   0   5  -1   57.79    2.40
   0   5  -1   56.69    2.10
   0   5   1   53.89    2.20
   0   5  -1   55.59    3.10
   0   5   1   57.09    2.20
   0   5   1   57.59    7.00
   0   5   1   59.59    2.40
   0   5   1   54.19    3.10
   0   5  -1   55.09    2.30
  -1  -5  -1  810.52   26.70
   1  -5   1  760.82   30.00
   1  -5   1  788.32   28.60
   1   5   1  719.03   33.20
  -1   5  -1  724.73   25.30
  -1   5  -1  691.33   30.80
   1   5   1  733.73   24.90
   1   5   1  762.62   26.60
   1   5   1  730.83   26.00
  -1   5  -1  738.63   24.70
  -1   5  -1  715.13   26.70
  -1   5  -1  704.83   24.80
  -1   5  -1  712.43   25.60
   1   5   1  736.33   24.70
  -1   5  -1  734.83   24.80
   2  -5   1  421.76   15.90
   2   5   1  392.86   13.60
  -2   5  -1  397.76   19.30
   2   5   1  393.26   13.40
   2   5   1  410.26   21.70
  -2   5  -1  394.86   14.10
  -2   5  -1  393.56   13.40
   2   5   1  370.96   14.60
  -2   5  -1  374.66   15.10
   2   5   1  388.06   13.20
   2   5   1  386.66   13.60
  -2   5  -1  372.16   13.50
  -3  -5  -1  499.45   17.50
  -3  -5  -1  512.85   17.90
   3  -5   1  522.25   17.70
  -3  -5  -1  508.05   17.40
   3   5   1  460.35   16.50
  -3   5  -1  519.75   24.70
  -3   5  -1  453.65   16.60
   3   5   1  497.25   25.10
  -3   5  -1  484.35   16.90
   3   5   1  492.05   18.50
   3   5   1  482.45   16.20
   3   5   1  452.05   16.40
   3   5   1  474.95   16.10
  -3   5  -1  440.86   18.00
   3   5   1  433.06   17.40
  -3   5  -1  457.95   16.20
  -3   5  -1  474.75   16.10
  -4  -5  -1  214.88    7.20
  -4  -5  -1  197.18    7.30
   4  -5   1  206.18    7.70
  -4  -5  -1  203.18    7.80
  -4   5  -1  183.38    7.00
   4   5   1  187.88    6.60
   4   5   1  197.48   22.10
   4   5   1  191.38    9.00
  -4   5  -1  167.38    6.80
   4   5   1  211.38   14.70
   4   5   1  187.18    6.90
   4   5   1  193.78    6.70
  -4   5  -1  191.38    6.70
  -4   5  -1  184.08    6.50
   4   5   1  187.58    8.00
   4   5   1  205.08   21.40
  -4   5  -1  191.68    7.50
   4   5   1  185.78    7.20
  -4   5  -1  181.58    8.70
  -5  -5  -1 1136.89   38.30
  -5  -5  -1 1097.79   36.80
   5  -5   1 1184.48   38.50
  -5  -5  -1 1043.10   37.00
  -5  -5  -1 1013.30   37.50
  -5  -5  -1 1094.29   37.10
  -5  -5  -1 1086.39   36.80
   5  -5   1 1059.79   36.90
   5  -5   1 1075.79   36.80
   5   5   1  992.60   34.30
  -5   5  -1  978.20   34.40
   5   5   1  999.80   36.50
  -5   5  -1 1014.60   34.40
  -5   5  -1  987.30   33.50
   5   5   1  970.90   35.10
  -5   5  -1  967.10   36.00
   5   5   1  984.60   49.00
   5   5   1  995.10   33.90
  -6  -5  -1  185.28    6.50
  -6  -5  -1  182.68    6.80
  -6  -5  -1  190.18    6.70
  -6  -5  -1  203.78    8.60
  -6  -5  -1  182.98    6.40
   6  -5   1  182.48    6.70
   6  -5   1  170.08    7.30
   6  -5   1  167.78    6.50
  -6  -5  -1  187.88    7.50
   6  -5   1  179.78    6.40
  -6  -5  -1  183.98    7.30
   6  -5   1  181.68    7.20
  -6  -5  -1  182.18    6.50
  -6   5  -1  170.98    6.90
   6   5   1  164.78    6.80
  -6   5  -1  165.58    6.00
  -6   5  -1  166.48    6.00
   6   5   1  168.28    6.10
  -6   5  -1  168.48    6.70
  -6   5  -1  157.08    8.30
   6   5   1  172.88   23.20
   6   5   1  164.98    7.40
   6   5   1  169.98    8.80
   6   5   1  165.68    6.30
  -7  -5  -1  173.58    7.50
  -7  -5  -1  169.78    6.70
   7  -5   1  179.28    6.30
   7  -5   1  175.48    6.40
   7  -5   1  179.28    6.30
  -7  -5  -1  177.68    7.20
  -7  -5  -1  177.78    6.40
  -7  -5  -1  181.98    6.30
  -7  -5  -1  178.28    6.60
   7  -5   1  189.68    7.30
   7  -5   1  183.98    6.60
  -7  -5  -1  176.78    6.40
  -7  -5  -1  184.88    7.90
   7  -5   1  169.78    6.60
   7  -5   1  183.38    7.50
  -7   5  -1  157.58    6.60
  -7   5  -1  167.38    6.80
  -7   5  -1  156.38    5.80
   7   5   1  169.48    6.00
   7   5   1  162.68    6.90
   7   5   1  157.98    6.10
  -7   5  -1  164.68    5.80
   7   5   1  151.78   26.10
   7   5   1  165.58    8.80
   7   5   1  160.68    7.30
  -7   5  -1  151.68    8.30
  -8  -5  -1    4.60    0.50
   8  -5   1    4.90    0.70
  -8  -5  -1    4.80    1.10
  -8  -5  -1    5.00    0.50
   8  -5   1    5.10    0.60
   8  -5   1    3.50    1.00
   8  -5   1    4.50    1.00
  -8  -5  -1    5.60    0.80
  -8  -5  -1    4.40    1.30
   8  -5   1    4.20    0.40
  -8  -5  -1    4.20    0.60
   8  -5   1    4.40    0.40
  -8  -5  -1    4.00    1.00
  -8  -5  -1    5.90    1.90
   8  -5   1    4.00    0.60
  -8  -5  -1    4.70    0.60
   8   5   1    2.10    0.90
   8   5   1    6.30    0.70
  -8   5  -1    3.90    0.50
   8   5   1    6.00    1.30
   8   5   1    0.90   23.90
   8   5   1    3.00    0.50
  -8   5  -1    5.40    1.80
  -8   5  -1    5.80    1.10
  -8   5  -1    2.00    0.80
   8   5   1    3.40    1.80
  -8   5  -1    4.70    0.50
  -9  -5  -1  117.59    4.50
  -9  -5  -1  123.99    4.70
   9  -5   1  121.59    4.50
   9  -5   1  124.79    6.00
  -9  -5  -1  121.69    6.00
  -9  -5  -1  124.79    4.90
  -9  -5  -1  127.99    4.60
  -9  -5  -1  117.09    5.40
  -9  -5  -1  137.49    7.40
   9  -5   1  125.89    5.40
  -9  -5  -1  114.99    6.30
   9  -5   1  122.99    4.50
   9  -5   1  131.19    4.70
  -9  -5  -1  126.49    4.50
   9  -5   1  121.49    7.20
   9  -5   1  122.99    4.70
   9  -5   1  123.19    4.90
  -9   5  -1  110.59    4.10
   9   5   1  115.29    7.20
   9   5   1  120.29    6.70
  -9   5  -1  110.09    4.20
   9   5   1  110.49    5.20
  -9   5  -1  110.69    6.40
   9   5   1  106.59    4.60
  -9   5  -1  113.89    5.00
  -9   5  -1  114.19    5.00
   9   5   1  116.99    4.40
   9   5   1  119.69   32.00
  10  -5   1    1.90    1.00
 -10  -5  -1    3.80    0.50
  10  -5   1    2.70    0.40
  10  -5   1    1.90    0.60
  10  -5   1    3.30    0.40
  10  -5   1    4.00    1.10
 -10  -5  -1    3.10    1.20
 -10  -5  -1    3.10    1.10
 -10  -5  -1    3.40    0.90
 -10  -5  -1    4.60    0.70
 -10  -5  -1    3.40    1.20
  10  -5   1    3.10    0.60
 -10  -5  -1    3.10    1.40
  10  -5   1    2.60    0.80
 -10  -5  -1    2.50    0.50
  10  -5   1    3.50    0.40
 -10  -5  -1    3.60    0.40
 -10  -5  -1    3.00    0.40
  10   5   1    2.60    0.90
 -10   5  -1    2.00    1.30
  10   5   1    4.00    0.50
 -10   5  -1    3.10    0.40
 -10   5  -1    3.20    0.80
  10   5   1   -1.80   41.90
 -11  -5  -1    3.10    0.40
 -11  -5  -1    3.30    0.30
  11  -5   1    2.30    1.30
  11  -5   1    3.90    0.80
 -11  -5  -1    3.20    0.50
 -11  -5  -1    2.60    1.20
  11  -5   1    4.00    0.50
 -11  -5  -1    5.00    1.20
 -11  -5  -1    4.20    0.50
  11  -5   1    2.90    0.60
  11  -5   1    3.50    0.40
 -11  -5  -1    3.10    0.70
  11  -5   1    4.00    0.40
  11  -5   1    4.40    0.70
 -11   5  -1    1.80    1.00
 -11   5  -1    3.50    0.70
 -11   5  -1    2.90    0.40
  11   5   1    2.30    0.50
 -11  -6   1   17.70    0.80
 -11  -6   1   17.50    1.40
  11  -6  -1   15.90    0.90
  11  -6  -1   17.80    0.80
 -11  -6   1   17.30    1.20
 -11  -6   1   18.10    0.80
  11  -6  -1   18.60    1.40
  11  -6  -1   17.30    1.30
  11  -6  -1   18.30    1.00
 -11  -6   1   18.00    0.90
  11  -6  -1   17.40    0.80
 -11  -6   1   17.60    1.00
 -11   6   1   16.60    2.00
  10  -6  -1   29.70    2.60
  10  -6  -1   30.50    1.40
 -10  -6   1   28.20    1.20
  10  -6  -1   27.00    1.20
 -10  -6   1   28.80    2.40
 -10  -6   1   29.50    1.30
 -10  -6   1   27.90    1.50
  10  -6  -1   28.30    1.60
 -10  -6   1   25.90    2.60
 -10  -6   1   30.80    2.70
  10  -6  -1   26.80    3.60
 -10  -6   1   26.80    1.40
  10  -6  -1   28.20    1.30
 -10  -6   1   23.10    2.20
 -10  -6   1   28.30    1.30
  10  -6  -1   29.10    1.40
  10   6  -1   22.70    1.90
 -10   6   1   26.90    2.70
 -10   6   1   25.40    1.70
 -10   6   1   23.40    1.10
  10   6  -1   23.40    1.20
  10   6  -1   26.10    1.80
  10   6  -1   23.90    1.20
  -9  -6   1  112.19    5.30
  -9  -6   1  122.79    6.90
  -9  -6   1  107.69    4.30
  -9  -6   1  108.79    4.10
   9  -6  -1  110.49    4.10
  -9  -6   1  121.99    6.10
   9  -6  -1  126.69    5.30
   9  -6  -1  111.09    5.30
  -9  -6   1  114.69    5.00
  -9  -6   1  114.79    4.30
   9  -6  -1  118.49    4.40
   9  -6  -1  107.49    4.40
  -9  -6   1  116.79    5.00
  -9  -6   1  112.59    4.10
   9  -6  -1  111.69    4.90
   9  -6  -1  109.99    4.10
  -9   6   1  104.49    6.10
   9   6  -1  104.19    3.90
   9   6  -1  103.39    4.00
  -9   6   1  104.89    4.60
   9   6  -1   99.69    5.00
   9   6  -1   98.89    7.00
  -9   6   1  100.99    3.80
   9   6  -1  106.89    4.60
  -8  -6   1  334.37   13.70
  -8  -6   1  330.87   13.30
   8  -6  -1  360.96   12.00
   8  -6  -1  367.26   12.10
   8  -6  -1  339.87   12.10
  -8  -6   1  342.77   12.30
  -8  -6   1  346.17   12.20
  -8  -6   1  348.67   12.00
  -8  -6   1  341.47   12.90
   8  -6  -1  378.56   13.10
   8  -6  -1  357.66   12.30
  -8  -6   1  359.86   12.50
  -8  -6   1  337.97   12.10
   8  -6  -1  342.17   12.40
   8  -6  -1  351.96   13.30
  -8   6   1  316.67   11.90
   8   6  -1  315.27   12.60
  -8   6   1  313.07   11.20
   8   6  -1  328.67   11.90
   8   6  -1  327.67   11.10
  -8   6   1  310.87   11.00
   8   6  -1  307.07   11.30
  -8   6   1  304.17   13.60
   7  -6  -1  169.48    6.50
  -7  -6   1  166.88    7.20
   7  -6  -1  166.08    6.90
  -7  -6   1  178.08    7.00
  -7  -6   1  177.08    6.20
   7  -6  -1  176.98    7.20
  -7  -6   1  158.18    6.50
  -7  -6   1  173.48    6.00
   7  -6  -1  169.48    6.00
  -7  -6   1  172.88    6.10
   7  -6  -1  176.18    6.20
  -7  -6   1  164.68    6.30
  -7   6   1  162.08    6.70
  -7   6   1  149.69    5.80
   7   6  -1  165.18    5.70
  -7   6   1  156.38    5.70
   7   6  -1  160.98    6.00
   7   6  -1  149.19    8.80
   7   6  -1  152.98    7.30
   7   6  -1  163.78    6.50
  -7   6   1  148.89    8.20
  -6  -6   1   57.99    2.30
  -6  -6   1   58.59    2.20
   6  -6  -1   57.39    2.50
  -6  -6   1   56.29    2.30
   6  -6  -1   60.99    2.30
  -6  -6   1   57.49    2.60
  -6  -6   1   62.29    3.20
  -6  -6   1   56.89    2.50
   6  -6  -1   57.49    3.10
  -6  -6   1   56.39    3.00
   6   6  -1   52.39    2.50
   6   6  -1   51.29    2.80
  -6   6   1   63.39    4.30
   6   6  -1   44.70    3.80
   6   6  -1   53.89    2.30
  -6   6   1   51.29    2.20
   6   6  -1   52.39    2.10
   6   6  -1   44.80    4.50
  -6   6   1   49.70    4.80
  -5  -6   1  322.27   11.40
  -5  -6   1  327.77   12.00
   5  -6  -1  319.97   11.80
  -5  -6   1  316.77   11.20
   5   6  -1  281.57   12.90
   5   6  -1  263.77   10.20
  -5   6   1  276.37    9.80
   5   6  -1  277.47    9.80
   5   6  -1  275.37   10.10
  -5   6   1  315.97   17.30
  -5   6   1  265.47   12.10
  -5   6   1  292.67   10.80
   5   6  -1  265.37   11.40
   5   6  -1  276.37    9.70
  -4  -6   1  121.89    4.40
  -4  -6   1  120.39    4.60
  -4  -6   1  121.19    5.00
   4   6  -1  104.19    6.30
   4   6  -1   99.19    5.30
  -4   6   1  106.69    3.90
   4   6  -1  113.99   11.50
  -4   6   1  102.29    5.90
   4   6  -1  100.99    4.20
   4   6  -1  103.79    3.70
  -4   6   1  112.09    9.50
  -4   6   1  100.49    4.80
   4   6  -1  104.29    4.00
   4   6  -1  103.89    4.10
  -3  -6   1   59.39    2.80
   3  -6  -1   64.09    2.60
   3   6  -1   53.99    2.50
   3   6  -1   57.49    2.30
  -3   6   1   54.69    3.00
  -3   6   1   56.19    2.20
   3   6  -1   57.19    8.30
   3   6  -1   43.40    6.50
   3   6  -1   58.69    3.50
  -3   6   1   50.89    3.40
   3   6  -1   57.79    4.30
   3   6  -1   55.39    3.50
  -3   6   1   54.79    7.20
  -3   6   1   52.09    2.30
  -2  -6   1  198.68    7.50
   2  -6  -1  217.58    9.70
   2   6  -1  209.98    9.40
   2   6  -1  206.48    8.50
  -2   6   1  193.68   13.40
  -2   6   1  209.18    7.10
  -2   6   1  195.08    8.90
  -2   6   1  198.78    7.20
  -2   6   1  205.38    8.10
  -2   6   1  216.08    8.40
  -2   6   1  196.68    7.10
  -2   6   1  179.58   13.80
   1  -6  -1   42.60    3.90
  -1   6   1   42.40    1.70
  -1   6   1   41.60    3.10
  -1   6   1   40.00    2.40
   1   6  -1   39.00    6.80
  -1   6   1   41.20    6.40
   1   6  -1   38.30    5.70
   1   6  -1   41.70    2.80
  -1   6   1   44.30    2.70
  -1   6   1   38.40    1.80
   1   6  -1   43.00    1.90
   1   6  -1   40.10    3.00
   1   6  -1   43.60    2.00
  -1   6   1   44.20    1.90
  -1   6   1   39.50    5.90
   1   6  -1   42.20    1.70
   1   6  -1   42.10    3.30
   1   6  -1   39.40    2.40
   0   6   1  303.87   10.30
   0   6   1  299.67   11.40
   0   6   1  281.27   11.50
   0   6   1  295.87   18.40
   0   6  -1  288.97   11.80
   0   6  -1  297.77   10.80
   0   6   1  287.47   10.80
   0   6   1  287.37   10.10
   0   6   1  267.47   17.10
   0   6  -1  286.97   10.20
   0   6  -1  267.97   18.80
   0   6  -1  297.67   10.00
   0   6  -1  291.97   11.30
   0   6   1  296.37   12.10
   0   6  -1  301.87   10.30
   0   6   1  294.57   10.10
   0   6  -1  269.27   16.20
   0   6  -1  291.07   11.80
   1  -6   1   84.29    6.80
  -1  -6  -1   99.09    3.60
   1   6   1   84.09    4.70
  -1   6  -1   84.99    3.30
  -1   6  -1   83.79    4.10
   1   6   1   84.59    3.50
  -1   6  -1   74.99    7.50
  -1   6  -1   72.39    9.10
   1   6   1   85.09    9.10
   1   6   1   87.39    3.20
   1   6   1   82.19    3.80
  -1   6  -1   84.79    3.10
  -1   6  -1   83.99    3.80
  -1   6  -1   77.99    4.70
   1   6   1   71.89    8.30
   1   6   1   83.89    3.10
  -1   6  -1   84.79    3.30
   1   6   1   84.29    5.00
  -2  -6  -1   52.99    2.30
   2  -6   1   43.40    4.90
   2   6   1   49.30    3.90
  -2   6  -1   41.10    2.20
  -2   6  -1   42.10    7.10
   2   6   1   47.30    3.20
  -2   6  -1   45.20    2.00
  -2   6  -1   52.19    5.30
   2   6   1   50.49    2.20
  -2   6  -1   49.90    6.00
   3  -6   1  191.78    6.80
  -3  -6  -1  187.98    7.70
   3  -6   1  157.78   10.70
  -3   6  -1  137.49   13.30
  -3   6  -1  150.78    5.80
   3   6   1  164.78    8.20
   3   6   1  169.88    6.10
  -3   6  -1  159.08    5.70
  -3   6  -1  164.68    6.60
   3   6   1  137.79   12.30
   3   6   1  178.18   13.80
   3   6   1  159.48    7.20
  -3   6  -1  159.68    7.80
   3   6   1  167.78    5.80
  -4  -6  -1  274.27   10.90
   4  -6   1  270.97   10.00
  -4  -6  -1  277.67    9.80
  -4  -6  -1  272.37    9.50
  -4  -6  -1  265.27   10.20
  -4   6  -1  251.67    8.60
   4   6   1  232.58   10.10
  -4   6  -1  245.18    9.50
   4   6   1  243.58   11.50
   4   6   1  241.38    8.90
  -4   6  -1  233.28   10.90
  -4   6  -1  229.58    8.70
  -4   6  -1  277.77   15.20
   4   6   1  248.78    8.60
  -5  -6  -1  172.78    7.50
  -5  -6  -1  178.58    7.00
   5  -6   1  172.18    6.90
  -5  -6  -1  149.69    6.20
   5  -6   1  174.68    6.20
   5  -6   1  169.88    6.00
  -5  -6  -1  178.28    6.90
  -5  -6  -1  174.08    6.30
  -5  -6  -1  153.88    6.10
  -5  -6  -1  179.68    6.00
  -5   6  -1  157.38    8.10
   5   6   1  157.28    6.30
   5   6   1  153.78    7.20
  -5   6  -1  153.88    6.60
   5   6   1  155.48    8.60
   5   6   1  155.28    6.00
  -5   6  -1  158.48    5.70
   5   6   1  157.38    5.70
   5   6   1  164.68    5.70
  -6  -6  -1   71.29    4.40
  -6  -6  -1   64.09    3.90
  -6  -6  -1   65.29    2.50
  -6  -6  -1   63.89    2.50
  -6  -6  -1   63.39    2.60
   6  -6   1   62.89    2.70
  -6  -6  -1   68.29    2.80
   6  -6   1   62.39    2.50
  -6  -6  -1   63.09    2.80
  -6  -6  -1   63.59    3.30
   6   6   1   58.89    5.00
  -6   6  -1   58.79    3.30
   6   6   1   61.09    2.40
   6   6   1   60.89    3.10
  -6   6  -1   58.79    2.40
   6   6   1   59.59    3.80
   6   6   1   59.69    2.70
  -6   6  -1   60.29    4.60
  -7  -6  -1    6.70    0.60
  -7  -6  -1    8.60    0.70
  -7  -6  -1    8.20    0.80
   7  -6   1    7.20    0.80
  -7  -6  -1    9.50    1.40
  -7  -6  -1    9.20    0.60
   7  -6   1    9.40    0.60
  -7  -6  -1    9.20    1.60
   7  -6   1    8.80    0.70
  -7  -6  -1    8.90    1.00
   7  -6   1    7.70    1.30
   7  -6   1   10.00    0.90
   7  -6   1   10.70    1.40
  -7  -6  -1    6.70    1.10
   7  -6   1    9.40    0.60
   7   6   1    8.10    0.90
   7   6   1    8.80    0.80
  -7   6  -1    6.30    0.60
  -7   6  -1    6.00    1.90
   7   6   1    5.50    1.30
  -7   6  -1    7.40    0.80
   7   6   1    7.30    1.20
  -7   6  -1    6.30    1.10
   7   6   1    8.90    2.40
   8  -6   1   11.20    0.70
  -8  -6  -1   11.40    1.50
  -8  -6  -1   11.70    0.80
  -8  -6  -1   10.80    0.70
  -8  -6  -1   13.10    1.90
  -8  -6  -1    9.70    1.00
  -8  -6  -1   13.50    1.90
   8  -6   1   11.10    1.70
   8  -6   1   12.40    0.80
   8  -6   1   12.40    1.40
  -8  -6  -1   12.00    0.70
   8  -6   1   10.00    0.90
   8  -6   1   11.20    1.00
  -8  -6  -1   13.00    2.00
   8  -6   1   11.70    0.70
   8  -6   1   11.50    1.60
  -8  -6  -1   10.50    0.90
  -8  -6  -1   12.50    2.10
   8   6   1   10.40    2.00
  -8   6  -1   11.50    1.40
  -8   6  -1   11.00    0.70
  -8   6  -1    8.30    1.90
   8   6   1   10.20    0.80
   8   6   1   10.60    2.50
   8   6   1    8.70    1.20
   9  -6   1  155.58    5.70
  -9  -6  -1  142.89    6.80
  -9  -6  -1  162.18    5.90
   9  -6   1  156.58    5.90
   9  -6   1  150.08    5.60
  -9  -6  -1  148.69    7.00
  -9  -6  -1  160.58    5.70
  -9  -6  -1  159.58    6.40
  -9  -6  -1  152.18    7.20
  -9  -6  -1  155.08    5.60
   9  -6   1  149.29    6.90
  -9  -6  -1  162.88    5.80
  -9  -6  -1  160.38    7.40
  -9  -6  -1  161.18    5.50
   9  -6   1  157.98    5.80
   9  -6   1  159.08    5.50
   9  -6   1  151.28    6.30
   9  -6   1  151.88    6.80
  -9   6  -1  139.99    7.20
  -9   6  -1  143.69    5.20
   9   6   1  144.99    5.30
  -9   6  -1  145.59    5.90
   9   6   1  143.19    6.10
 -10  -6  -1   40.20    3.30
  10  -6   1   37.80    1.70
  10  -6   1   37.40    2.20
  10  -6   1   38.00    1.50
 -10  -6  -1   42.50    2.90
  10  -6   1   37.80    3.30
  10  -6   1   39.70    1.90
  10  -6   1   41.00    1.80
 -10  -6  -1   36.60    1.80
  10  -6   1   38.20    1.60
 -10  -6  -1   37.90    1.60
 -10  -6  -1   39.50    1.60
  10  -6   1   31.50    3.10
 -10   6  -1   39.70    5.10
  10   6   1   35.50    1.60
  10   6   1   31.90    2.70
  10  -7  -1   16.80    0.90
 -10  -7   1   17.70    0.80
 -10  -7   1   18.10    1.00
 -10  -7   1   17.30    0.90
 -10  -7   1   17.40    1.30
  10  -7  -1   17.10    0.80
  10  -7  -1   16.60    1.10
  10  -7  -1   18.60    1.00
  10  -7  -1   20.30    1.40
 -10  -7   1   15.70    1.10
  10  -7  -1   17.90    0.80
 -10  -7   1   18.60    0.80
 -10   7   1   18.00    1.50
  10   7  -1   16.30    1.70
 -10   7   1   14.30    0.80
 -10   7   1   17.10    1.90
  10   7  -1   18.10    1.00
   9  -7  -1  104.99    4.10
  -9  -7   1  110.19    4.30
  -9  -7   1  101.09    5.30
   9  -7  -1  109.19    3.80
   9  -7  -1  108.19    3.80
  -9  -7   1   96.49    5.00
   9  -7  -1  105.09    5.10
   9  -7  -1  101.49    3.90
  -9  -7   1  107.59    4.00
  -9  -7   1   94.39    4.90
   9  -7  -1  113.39    5.80
  -9  -7   1  101.99    4.50
  -9  -7   1  106.89    4.10
   9  -7  -1  115.59    4.50
  -9  -7   1  108.09    3.80
   9  -7  -1  110.39    4.00
  -9   7   1   99.39    3.60
   9   7  -1   98.99    3.70
   9   7  -1   83.09    7.90
   9   7  -1   92.39    4.60
  -9   7   1  107.49    4.40
  -9   7   1  102.89    5.50
  -8  -7   1   75.59    4.50
  -8  -7   1   80.29    4.30
   8  -7  -1   82.29    3.30
  -8  -7   1   81.99    3.70
   8  -7  -1   77.09    3.20
  -8  -7   1   82.49    3.30
  -8  -7   1   81.99    3.20
  -8  -7   1   78.09    3.00
   8  -7  -1   80.49    4.00
  -8  -7   1   81.29    3.00
   8  -7  -1   80.09    3.10
  -8  -7   1   75.09    4.30
  -8  -7   1   82.59    3.10
  -8   7   1   71.29    3.50
  -8   7   1   70.99    2.70
   8   7  -1   75.89    4.00
  -8   7   1   71.89    4.70
   8   7  -1   68.99    2.90
   8   7  -1   62.09    7.50
  -7  -7   1   25.20    1.10
   7  -7  -1   24.10    1.90
  -7  -7   1   29.20    2.70
  -7  -7   1   23.00    1.70
  -7  -7   1   22.40    1.90
  -7  -7   1   25.60    1.30
  -7  -7   1   25.80    1.50
  -7  -7   1   25.40    1.20
  -7  -7   1   23.40    1.10
   7   7  -1   23.70    1.40
  -7   7   1   24.40    2.00
   7   7  -1   20.30    5.40
   7   7  -1   20.30    3.30
   7   7  -1   25.10    2.50
  -7   7   1   22.90    1.10
  -7   7   1   28.00    4.10
  -6  -7   1    9.00    0.90
  -6  -7   1   10.80    0.60
  -6  -7   1   12.60    1.50
  -6  -7   1   10.70    0.70
  -6  -7   1   13.40    1.90
   6  -7  -1    9.00    1.20
  -6  -7   1   10.20    0.70
   6  -7  -1   10.20    0.90
   6  -7  -1   10.10    0.70
  -6  -7   1    9.70    1.30
  -6  -7   1    9.80    0.90
   6   7  -1    9.80    4.20
   6   7  -1    8.60    0.70
   6   7  -1    8.20    2.30
  -6   7   1    4.50    1.60
  -6   7   1    7.60    0.70
   6   7  -1    9.80    1.80
   6   7  -1    8.40    0.90
  -6   7   1    7.90    1.30
   6   7  -1   10.40    4.70
  -5  -7   1  362.36   15.30
  -5  -7   1  329.47   11.90
  -5  -7   1  337.67   11.70
  -5  -7   1  336.77   12.50
   5  -7  -1  329.87   12.30
   5   7  -1  322.77   11.40
  -5   7   1  316.07   12.10
   5   7  -1  314.97   11.00
   5   7  -1  308.37   12.80
  -5   7   1  305.57   11.00
  -5   7   1  304.97   13.40
  -5   7   1  358.46   18.70
   5   7  -1  292.87   14.10
  -4  -7   1  193.68    6.90
  -4  -7   1  194.08    7.10
   4  -7  -1  190.98    8.20
   4   7  -1  168.78    6.50
   4   7  -1  170.58    6.20
  -4   7   1  169.08    6.20
  -4   7   1  162.58    8.50
   4   7  -1  162.18    8.90
   4   7  -1  189.18   15.50
   4   7  -1  166.28    7.80
  -4   7   1  174.38    7.20
  -3  -7   1    3.40    0.70
   3   7  -1    0.40    1.20
   3   7  -1    1.80    1.10
   3   7  -1    1.60    0.50
   3   7  -1    0.90    2.50
  -3   7   1    2.80    2.50
  -3   7   1    0.90    0.30
   3   7  -1    2.00    2.60
   3   7  -1    1.30    0.40
  -3   7   1    0.80    1.10
  -3   7   1    1.10    0.80
  -2  -7   1   88.99    3.70
   2   7  -1   78.49    5.10
  -2   7   1   75.29   12.00
  -2   7   1   73.09    4.60
  -2   7   1   73.59    3.10
  -2   7   1   70.89    8.10
   2   7  -1   65.59    7.80
   2   7  -1   77.79    4.40
  -2   7   1   76.69    3.10
   2   7  -1   78.39    3.30
  -2   7   1   79.49    3.90
   2   7  -1   77.29    3.10
  -2   7   1   79.89    3.00
   2   7  -1   78.09    5.10
  -2   7   1   76.59    3.90
   2   7  -1   81.89   10.00
  -1   7   1   24.40    2.50
  -1   7   1   23.80    1.30
   1   7  -1   24.80    2.30
  -1   7   1   23.30    5.10
   1   7  -1   22.20    1.20
  -1   7   1   23.60    1.20
  -1   7   1   23.60    1.90
  -1   7   1   25.60    2.20
  -1   7   1   25.20    1.20
   1   7  -1   24.80    2.70
  -1   7   1   23.60    5.90
   1   7  -1   21.20    5.70
   1   7  -1   23.00    4.80
   1   7  -1   24.00    2.40
   1   7  -1   24.20    1.40
   0   7  -1   14.20    1.00
   0   7  -1   14.80    5.10
   0   7   1   14.20    1.00
   0   7   1   17.70    5.40
   0   7  -1   12.50    3.90
   0   7   1   14.70    0.80
   0   7   1   12.80    1.70
   0   7  -1   13.70    1.00
   0   7   1   15.80    1.60
   0   7   1   13.80    0.90
   0   7  -1   15.80    2.30
   0   7   1   14.60    4.70
   0   7  -1   16.10    1.60
   0   7  -1   17.10    2.10
   0   7  -1   14.60    0.80
  -1  -7  -1  504.55   17.50
  -1  -7  -1  499.55   18.40
  -1   7  -1  406.96   25.20
  -1   7  -1  448.46   15.20
  -1   7  -1  441.66   17.10
   1   7   1  445.96   15.10
  -1   7  -1  438.06   15.00
  -1   7  -1  428.86   15.80
   1   7   1  444.56   15.30
  -1   7  -1  436.56   22.20
  -1   7  -1  443.86   16.20
   1   7   1  439.86   17.70
   1   7   1  436.36   16.50
   1   7   1  392.36   23.30
  -1   7  -1  433.16   15.20
   1   7   1  464.75   25.20
  -2  -7  -1   52.39    2.50
  -2  -7  -1   57.39    3.40
   2   7   1   51.09    7.60
  -2   7  -1   46.70    1.90
  -2   7  -1   47.60    2.00
   2   7   1   45.30    1.90
   2   7   1   40.20    6.80
   2   7   1   43.20    3.20
   2   7   1   47.80    4.00
   2   7   1   45.80    2.20
  -2   7  -1   41.50    7.30
  -2   7  -1   42.50    3.60
  -2   7  -1   44.70    2.70
  -2   7  -1   49.90    6.20
  -3  -7  -1  114.19    5.50
  -3  -7  -1  110.49    4.70
   3  -7   1  113.89    4.50
   3   7   1   94.09    6.00
  -3   7  -1   88.69   10.20
  -3   7  -1  102.59    5.70
  -3   7  -1   85.99    3.60
  -3   7  -1   94.99    3.60
   3   7   1   94.99    3.70
   3   7   1   84.89   14.80
  -4  -7  -1  959.40   32.30
  -4  -7  -1  895.81   33.20
   4  -7   1  921.61   32.40
  -4  -7  -1  907.21   32.50
  -4  -7  -1  979.20   31.80
   4   7   1  813.72   27.60
  -4   7  -1  798.82   28.20
  -4   7  -1  795.02   27.20
   4   7   1  792.82   29.00
   4   7   1  799.12   27.20
  -4   7  -1  793.92   29.80
  -5  -7  -1   64.79    2.60
  -5  -7  -1   66.19    4.20
  -5  -7  -1   67.29    3.40
   5  -7   1   64.69    3.20
  -5  -7  -1   63.69    2.80
  -5  -7  -1   66.29    2.60
  -5  -7  -1   64.49    3.90
   5   7   1   58.29    2.70
  -5   7  -1   63.69    3.30
   5   7   1   64.69    3.90
   5   7   1   49.90    7.90
  -5   7  -1   59.39    4.50
  -5   7  -1   62.09    2.40
   5   7   1   58.69    5.00
  -6  -7  -1  146.89    5.60
  -6  -7  -1  141.49    6.80
   6  -7   1  149.49    5.60
   6  -7   1  142.99    6.60
  -6  -7  -1  148.39    5.40
  -6  -7  -1  156.98    5.50
   6  -7   1  152.68    5.40
  -6  -7  -1  147.29    7.80
   6   7   1  121.99    7.60
  -6   7  -1  130.69    4.60
   6   7   1  131.29    6.10
  -6   7  -1  118.49    6.80
   6   7   1  129.39    4.90
  -6   7  -1  135.19    5.60
   6   7   1  111.19   11.50
   7  -7   1   13.70    1.50
  -7  -7  -1   13.50    2.00
  -7  -7  -1   12.30    0.80
  -7  -7  -1   11.30    1.50
  -7  -7  -1    9.30    1.60
   7  -7   1   12.90    1.70
  -7  -7  -1   12.40    0.70
   7  -7   1   11.80    0.80
  -7  -7  -1   11.70    0.70
   7  -7   1   14.10    1.00
  -7  -7  -1   14.30    1.50
  -7  -7  -1   11.80    0.90
  -7  -7  -1   11.70    1.40
   7   7   1   13.20    2.80
  -7   7  -1    7.70    1.70
   7   7   1   10.00    1.50
   7   7   1   10.70    0.90
  -7   7  -1   10.70    0.70
  -7   7  -1   11.40    1.40
   7   7   1    9.00    4.10
  -8  -7  -1  183.58    6.70
   8  -7   1  181.28    6.60
   8  -7   1  187.28    6.40
  -8  -7  -1  180.18    7.10
  -8  -7  -1  179.38    6.50
   8  -7   1  183.88    6.50
   8  -7   1  186.48    6.40
  -8  -7  -1  172.58    7.90
  -8  -7  -1  183.78    6.40
   8  -7   1  183.28    6.70
  -8  -7  -1  168.18    7.50
  -8  -7  -1  181.28    6.30
  -8  -7  -1  186.38    6.60
   8  -7   1  174.88    7.70
   8  -7   1  191.58    7.20
   8  -7   1  165.78    8.20
   8   7   1  165.68    6.00
  -8   7  -1  167.48    7.90
   8   7   1  172.38    7.00
  -8   7  -1  167.68    5.90
   8   7   1  145.29   12.10
  -8   7  -1  171.68    6.60
  -9  -7  -1   49.70    1.90
   9  -7   1   53.39    2.80
  -9  -7  -1   50.09    2.10
   9  -7   1   49.50    1.90
  -9  -7  -1   50.99    2.60
  -9  -7  -1   48.80    2.20
   9  -7   1   51.49    2.30
   9  -7   1   49.50    1.90
  -9  -7  -1   49.40    3.10
   9  -7   1   50.09    2.10
  -9  -7  -1   50.29    1.90
   9  -7   1   50.39    2.00
  -9  -7  -1   47.70    2.00
   9   7   1   38.90    5.50
  -9   7  -1   46.50    3.20
   9   7   1   48.80    3.10
   9   7   1   47.00    2.10
  -8  -8   1   16.70    0.80
  -8  -8   1   17.10    1.10
   8  -8  -1   17.80    0.90
  -8  -8   1   18.20    0.90
  -8  -8   1   17.50    0.80
   8  -8  -1   17.30    1.20
  -8  -8   1   17.10    1.00
  -8  -8   1   18.50    1.40
  -8   8   1   16.50    0.80
   8   8  -1   17.80    1.60
  -8   8   1   16.80    1.90
   8   8  -1   16.50    1.00
  -8   8   1   16.70    1.30
   7  -8  -1   93.79    5.10
  -7  -8   1   95.49    4.30
  -7  -8   1  104.09    3.80
  -7  -8   1  102.59    5.00
  -7  -8   1  109.09    3.90
  -7  -8   1  106.19    3.70
  -7  -8   1  103.49    3.70
  -7  -8   1   94.09    4.50
  -7  -8   1   97.19    4.10
  -7   8   1   92.79    4.10
   7   8  -1   98.89    4.70
   7   8  -1   96.39    3.70
  -7   8   1   86.59    5.90
  -7   8   1   93.09    3.50
  -6  -8   1   46.50    2.60
  -6  -8   1   45.20    1.90
  -6  -8   1   45.60    2.10
  -6   8   1   43.30    1.80
   6   8  -1   40.20    3.00
   6   8  -1   46.60    2.10
  -6   8   1   45.40    2.60
  -6   8   1   41.80    3.40
  -5  -8   1   41.90    1.90
  -5  -8   1   38.10    2.30
  -5  -8   1   47.90    4.60
  -5  -8   1   40.30    1.70
  -5   8   1   35.60    1.60
   5   8  -1   32.80    5.50
   5   8  -1   37.70    1.60
   5   8  -1   34.40    4.10
   5   8  -1   46.50    8.20
  -5   8   1   34.70    3.10
   5   8  -1   37.50    1.90
   5   8  -1   37.70    3.30
  -5   8   1   34.50    2.40
  -4  -8   1    4.30    0.80
  -4  -8   1    5.30    1.40
   4   8  -1    5.90    3.60
   4   8  -1    3.80    2.00
   4   8  -1    4.90    3.00
  -4   8   1    4.60    0.50
   4   8  -1    4.90    1.40
  -4   8   1    5.30    1.10
   4   8  -1    4.60    0.70
   4   8  -1    4.40    0.50
  -4   8   1    7.50    4.40
   3   8  -1    3.80    2.20
   3   8  -1    3.10    0.60
  -3   8   1    4.20    0.50
  -3   8   1    5.80    1.50
   3   8  -1    2.60    2.60
   3   8  -1    4.00    0.50
  -3   8   1    5.50    2.90
   3   8  -1    3.70    1.20
  -3   8   1    3.20    0.90
   3   8  -1    3.80    2.70
  -2   8   1   63.79    3.40
   2   8  -1   65.09    2.80
  -2   8   1   58.49    2.50
  -2   8   1   60.69    2.50
   2   8  -1   57.19    6.90
   2   8  -1   64.19    2.60
  -2   8   1   64.09    7.30
   2   8  -1   67.69    8.90
   2   8  -1   63.79    3.80
  -2   8   1   62.79    3.90
  -2   8   1   65.19    3.30
   1   8  -1  180.88    7.40
   1   8  -1  189.98    8.50
  -1   8   1  203.48    8.30
   1   8  -1  203.28   15.80
  -1   8   1  217.18    7.20
  -1   8   1  212.38    8.00
  -1   8   1  217.38    7.20
   1   8  -1  191.28    7.30
  -1   8   1  198.88   13.80
   1   8  -1  218.78    8.70
   1   8  -1  205.88   13.30
  -1   8   1  204.08    7.40
   0   8  -1   23.20    2.30
   0   8   1   21.00    2.10
   0   8   1   20.10    4.80
   0   8  -1   21.10    1.20
   0   8   1   23.20    1.10
   0   8  -1   21.90    1.20
   0   8   1   19.10    1.20
   0   8  -1   23.50    4.50
   0   8   1   24.30    5.30
   0   8  -1   21.80    2.00
   0   8  -1   19.30    5.30
   1   8   1   32.40    1.70
   1   8   1   35.50    2.70
  -1   8  -1   38.90    5.50
  -1   8  -1   36.60    1.60
   1   8   1   32.40    5.80
  -1   8  -1   35.70    1.70
  -1   8  -1   35.50    2.40
   1   8   1   36.80    1.60
  -1   8  -1   32.90    2.90
   1   8   1   42.70    6.60
  -1   8  -1   35.20    6.50
  -1   8  -1   36.10    1.50
  -1   8  -1   33.20    2.10
  -2   8  -1   81.19    3.10
   2   8   1   87.59    3.20
  -2   8  -1   82.69    9.30
  -2   8  -1   83.09    3.20
   2   8   1   81.49    4.50
  -2   8  -1   83.79    3.90
  -2   8  -1   77.89    4.80
   2   8   1   85.79    3.50
  -2   8  -1   88.69    9.80
   2   8   1   78.59    8.80
  -3  -8  -1   11.00    1.10
  -3  -8  -1    9.30    1.50
  -3   8  -1    7.10    0.60
   3   8   1    7.20    0.80
  -3   8  -1    7.00    1.10
   3   8   1    6.20    3.30
  -3   8  -1    6.80    1.60
   3   8   1    7.90    3.50
   3   8   1    6.70    0.60
   3   8   1    5.80    1.30
  -4  -8  -1   80.49    3.20
  -4  -8  -1   85.89    5.00
  -4  -8  -1   78.29    3.00
  -4  -8  -1   75.79    3.70
   4   8   1   64.19    5.30
   4   8   1   71.99    3.00
   4   8   1   72.59    4.30
  -4   8  -1   76.89    3.10
   4   8   1   65.99    9.00
  -5  -8  -1   76.69    3.20
  -5  -8  -1   78.69    4.50
  -5  -8  -1   80.99    3.00
  -5  -8  -1   75.69    5.30
  -5   8  -1   75.99    2.80
   5   8   1   71.19    8.40
   5   8   1   72.79    4.00
   5   8   1   69.09    3.00
  -5   8  -1   78.39    3.60
  -5   8  -1   70.39    4.50
   5   8   1   68.69    5.40
  -6  -8  -1   31.40    1.30
  -6  -8  -1   28.50    2.10
  -6  -8  -1   29.60    1.40
  -6  -8  -1   31.80    2.50
  -6  -8  -1   27.90    1.50
  -6  -8  -1   29.90    1.30
  -6  -8  -1   30.70    2.00
  -6  -8  -1   30.90    1.50
  -6  -8  -1   39.90    4.50
  -6   8  -1   28.50    1.90
   6   8   1   22.10    4.90
   6   8   1   28.80    2.30
  -6   8  -1   30.00    2.80
   6   8   1   28.30    1.40
  -6   8  -1   27.40    1.20
  -7  -8  -1   84.49    3.70
  -7  -8  -1   81.19    3.30
   7  -8   1   76.39    3.10
  -7  -8  -1   84.29    3.20
  -7  -8  -1   82.79    4.30
  -7  -8  -1   82.09    3.10
   7  -8   1   79.79    3.30
  -7  -8  -1   83.69    3.00
  -7  -8  -1   83.99    3.00
  -7  -8  -1   68.79    4.90
   7   8   1   67.69    7.20
   7   8   1   86.09    4.00
  -7   8  -1   73.89    4.70
   7   8   1   79.59    3.00
  -7   8  -1   71.99    3.00
  -8  -8  -1   67.59    2.50
  -8  -8  -1   67.09    2.60
  -8  -8  -1   70.69    2.80
   8  -8   1   67.29    2.60
  -8  -8  -1   68.89    3.00
   8  -8   1   65.29    2.80
  -8  -8  -1   69.49    2.50
  -8  -8  -1   68.59    2.60
  -8   8  -1   61.99    3.60
   8   8   1   58.29    7.10
   8   8   1   62.89    2.60
   8   8   1   71.99    4.10
  -6  -9   1    5.50    0.70
  -6  -9   1    6.00    0.50
   6   9  -1    4.80    1.00
  -6   9   1    5.80    1.20
  -6   9   1    5.40    0.40
  -6   9   1    3.90    0.70
   6   9  -1    4.90    0.50
  -5   9   1   31.40    1.90
   5   9  -1   31.10    1.50
  -5   9   1   29.10    1.30
   5   9  -1   32.70    2.50
  -5   9   1   28.30    2.80
  -4   9   1   45.10    3.20
   4   9  -1   50.09    2.20
  -4   9   1   51.79    2.10
   4   9  -1   49.70    3.00
   3   9  -1   91.79    3.30
   3   9  -1   87.39    3.50
  -3   9   1   87.39    4.10
  -3   9   1   89.29    3.30
   3   9  -1   87.09    4.40
  -2   9   1   14.80    1.60
   2   9  -1   14.00    1.70
   2   9  -1   13.90    4.10
  -2   9   1   14.10    4.10
   2   9  -1   13.40    0.70
  -2   9   1   12.80    0.80
   2   9  -1   10.60    0.90
   1   9  -1   72.69    3.80
  -1   9   1   71.49    3.00
  -1   9   1   81.29    7.20
  -1   9   1   72.19    4.10
   1   9  -1   76.39    2.90
   1   9  -1   71.59    3.00
   1   9  -1   85.39    8.70
   0   9   1   27.60    4.50
   0   9   1   25.20    1.30
   0   9   1   27.80    2.10
   0   9  -1   31.80    5.40
   0   9  -1   26.70    2.20
   0   9  -1   26.00    1.40
   0   9  -1   27.60    1.20
   1   9   1    4.80    1.00
   1   9   1    5.20    0.60
   1   9   1    5.20    2.60
   2   9   1  251.27    9.70
  -2   9  -1  246.38    8.50
   2   9   1  243.88    8.70
  -2   9  -1  232.68    9.50
   2   9   1  244.58   19.10
   3   9   1  102.69    4.80
  -3   9  -1  100.99    3.70
  -3   9  -1  100.39    4.80
   3   9   1  101.99    8.40
  -3   9  -1   97.39    5.50
   3   9   1  102.09    3.90
  -4   9  -1    3.90    1.10
   4   9   1    5.10    2.50
  -4   9  -1    5.10    0.40
   4   9   1    4.90    1.10
   4   9   1    6.20    0.60
  -4   9  -1    4.60    0.80
   5   9   1  103.99    8.80
  -5   9  -1  109.29    4.50
  -5   9  -1  109.09    4.00
   5   9   1  115.49    4.20
   5   9   1  119.99    5.00
  -5   9  -1  113.99    5.30
 -14   0   2   46.00    2.90
 -14   0   2   44.50    2.00
 -13   0   2   -0.10    0.40
  13   0  -2   -0.60    1.30
 -13   0   2    0.50    1.00
 -13   0   2    0.20    1.10
  12   0  -2    0.00    0.30
 -12   0   2    0.40    0.40
 -12   0   2   -0.30    0.90
 -12   0   2    0.60    1.00
  11   0  -2  451.05   15.50
 -11   0   2  441.96   17.50
  11   0  -2  450.95   15.40
  11   0  -2  433.96   16.30
  11   0  -2  472.95   17.80
 -11   0   2  459.05   15.90
  11   0  -2  437.76   15.60
 -11   0   2  468.35   17.40
  10   0  -2   73.39    3.60
 -10   0   2   91.49   49.70
 -10   0   2   75.89    3.40
  10   0  -2   76.09    2.80
 -10   0   2   73.69    4.40
  10   0  -2   73.09    3.10
 -10   0   2   74.19    4.30
  10   0  -2   74.09    2.70
 -10   0   2   75.79    3.20
 -10   0   2   77.09    4.60
 -10   0   2   72.89    2.70
  10   0  -2   70.99    3.00
  10   0  -2   75.09    4.40
  10   0  -2   72.89    2.90
   9   0  -2   39.60    1.90
  -9   0   2   34.60   32.50
   9   0  -2   39.60    1.80
  -9   0   2   39.20    1.70
  -9   0   2   37.40    1.80
   9   0  -2   39.80    1.70
   9   0  -2   38.70    2.30
  -9   0   2   39.70    1.50
   9   0  -2   37.10    1.90
   9   0  -2   36.60    3.50
   9   0  -2   39.60    1.60
   9   0  -2   37.70    2.80
   9   0  -2   41.40    1.60
  -9   0   2   38.90    1.90
   9   0  -2   38.40    2.90
  -9   0   2   37.30    2.80
  -9   0   2   39.70    3.00
   9   0  -2   39.00    2.40
   9   0  -2   39.70    2.60
  -8   0   2   73.49    4.00
   8   0  -2   76.69    2.80
   8   0  -2   78.39    2.90
  -8   0   2   74.19    3.30
   8   0  -2   73.89    2.90
   8   0  -2   74.99    3.10
  -8   0   2   74.69    3.90
  -8   0   2   65.69    3.80
   8   0  -2   73.59    4.60
  -8   0   2   82.09    3.00
  -8   0   2   73.59    2.90
   8   0  -2   77.09    4.00
  -8   0   2   75.49    3.00
   8   0  -2   72.59    2.70
  -8   0   2   75.69    2.70
   8   0  -2   72.39    3.70
  -8   0   2  135.09   31.70
  -8   0   2   84.59    2.80
   8   0  -2   76.89    3.50
  -8   0   2   78.09    3.50
   8   0  -2   76.79    3.00
   8   0  -2   73.89    4.00
   8   0  -2   73.69    4.70
   8   0  -2   68.09    8.40
   7   0  -2    4.50    0.50
  -7   0   2   -2.60   15.80
  -7   0   2    5.50    0.60
  -7   0   2    4.10    0.50
   7   0  -2    5.70    1.00
  -7   0   2    4.20    0.30
   7   0  -2    4.90    0.40
   7   0  -2    6.80    3.80
   7   0  -2    4.60    0.90
  -7   0   2    4.20    0.50
  -7   0   2    5.60    1.10
   7   0  -2    4.50    0.40
   7   0  -2    6.10    1.50
  -7   0   2    4.70    0.40
   7   0  -2    5.50    1.10
  -7   0   2    4.30    0.40
   7   0  -2    4.20    0.50
  -7   0   2    4.90    0.80
   7   0  -2    4.00    1.20
  -7   0   2    4.30    0.70
   7   0  -2    7.00    1.50
  -7   0   2    4.30    1.00
   7   0  -2    4.40    0.90
   6   0  -2   38.10    2.40
   6   0  -2   34.10    1.50
   6   0  -2   35.20    1.60
  -6   0   2   35.60    1.40
   6   0  -2   36.30    2.20
  -6   0   2   34.90    1.90
   6   0  -2   35.50    2.50
  -6   0   2   34.90    2.10
   6   0  -2   36.90    2.00
  -6   0   2   36.50   10.70
   6   0  -2   34.20    2.60
   6   0  -2   35.60    2.80
  -6   0   2   33.20    1.70
  -6   0   2   36.60    1.60
  -6   0   2   34.30    1.50
  -6   0   2   37.20    2.20
  -6   0   2   37.80    2.20
   6   0  -2   51.09    7.70
   6   0  -2   32.40    3.20
   6   0  -2   35.80    1.60
  -6   0   2   33.30    1.40
   5   0  -2   31.70    3.50
   5   0  -2   24.30    3.10
   5   0  -2   30.20    1.30
  -5   0   2   31.40    1.60
  -5   0   2   29.80    1.20
   5   0  -2   30.90    2.30
   5   0  -2   30.30    1.70
   5   0  -2   26.00    1.90
  -5   0   2   21.40   10.00
  -5   0   2   29.10    1.30
  -5   0   2   28.50    2.00
   5   0  -2   31.00    2.10
  -5   0   2   28.20    1.10
   5   0  -2   30.50    1.20
   5   0  -2   32.70    2.20
  -5   0   2   26.50    1.60
  -5   0   2   31.60    1.80
  -5   0   2   29.40    1.30
  -5   0   2   28.70    1.30
   4   0  -2 6506.75  223.08
  -3   0   2   12.00    7.00
   3   0  -2    2.40    0.60
   3   0  -2    1.70    0.60
   3   0  -2    0.80    0.50
  -3   0   2    2.70    0.30
   3   0  -2   -0.20    1.40
  -3   0   2    2.90    0.50
  -2   0   2 3259.87  117.09
   2   0  -2 3360.36  112.39
  -1   0   2  497.65   16.90
  -1   0   2  452.75   16.90
   1   0  -2  483.75   16.90
  -1   0   2  472.75   22.10
  -1   0   2  513.05   17.00
   1   0  -2  508.95   17.00
   1   0  -2  473.45   17.60
   1   0  -2  533.45   17.20
  -1   0   2  519.15   17.00
   0   0  -2 2095.29   69.89
   0   0   2 1961.50   70.09
   0   0   2 2096.89   74.59
   1   0   2  150.28    5.40
  -1   0  -2  156.88    5.40
   1   0   2  133.29    5.30
  -1   0  -2  162.18    5.40
  -1   0  -2  152.28    5.40
   1   0   2  139.39    5.20
   1   0   2  160.08    5.40
  -1   0  -2  137.39    5.50
  -1   0  -2  156.48    5.40
   1   0   2  165.18    5.60
   1   0   2  155.58    5.40
  -1   0  -2  147.09    5.80
   2   0   2 1364.16   44.70
   2   0   2 1308.87   46.00
  -2   0  -2 1289.17   45.10
  -3   0  -2 1117.29   40.10
  -3   0  -2 1134.89   49.10
   3   0   2 1165.98   40.70
  -3   0  -2 1167.98   38.70
   3   0   2 1136.29   39.60
   4   0   2   99.39    4.00
  -4   0  -2   93.89    3.80
  -4   0  -2  101.59    3.90
   4   0   2  103.09    6.20
  -4   0  -2   98.49    3.50
  -4   0  -2   97.49    4.20
  -4   0  -2   95.99    3.90
   4   0   2   95.19    3.60
   4   0   2  109.19    4.10
  -4   0  -2  100.29    4.70
  -4   0  -2   94.19    3.60
  -4   0  -2  100.59    4.00
  -4   0  -2  105.49    4.00
   4   0   2   97.69    3.50
  -4   0  -2   93.29    5.20
  -4   0  -2   90.49    3.60
  -4   0  -2   93.89    3.40
   4   0   2  107.49    4.70
   4   0   2   96.19    4.20
  -4   0  -2  104.29    3.50
  -4   0  -2   99.19    4.00
   5   0   2  363.26   16.20
   5   0   2  373.06   13.90
  -5   0  -2  379.76   12.90
   5   0   2  380.06   13.60
  -5   0  -2  361.66   29.90
  -5   0  -2  367.16   13.10
  -5   0  -2  377.46   14.00
   5   0   2  381.06   14.50
  -5   0  -2  390.86   13.90
  -5   0  -2  378.26   13.50
   5   0   2  385.36   13.30
  -5   0  -2  355.06   13.10
  -5   0  -2  364.66   12.90
  -5   0  -2  375.16   14.10
   5   0   2  410.66   13.00
   5   0   2  409.36   15.10
   5   0   2  358.96   14.00
  -5   0  -2  399.66   13.90
   5   0   2  375.76   13.20
   6   0   2  225.48    8.40
  -6   0  -2  221.98    7.60
  -6   0  -2  209.78    8.70
  -6   0  -2  213.38    8.10
   6   0   2  214.88    7.80
   6   0   2  230.48    7.60
  -6   0  -2  219.18    7.70
   6   0   2  204.68    8.70
   6   0   2  215.78    7.70
   6   0   2  204.78    8.20
   6   0   2  211.18   11.70
   6   0   2  219.98    8.30
  -6   0  -2  218.08    7.50
  -6   0  -2  206.88    7.70
   6   0   2  210.68    7.80
   6   0   2  204.98   11.70
  -6   0  -2  173.08   25.10
  -6   0  -2  218.38    8.20
   6   0   2  214.68    7.50
  -6   0  -2  205.48    8.00
  -6   0  -2  227.48    7.50
  -6   0  -2  239.78    8.90
   6   0   2  215.78    7.50
  -6   0  -2  220.38    7.40
  -6   0  -2  218.38    8.30
  -7   0  -2  147.99    6.60
   7   0   2  138.89    6.50
   7   0   2  151.88    5.40
  -7   0  -2  148.99    5.10
   7   0   2  149.39    5.30
  -7   0  -2  146.79    5.50
  -7   0  -2  149.49    5.30
   7   0   2  137.89    7.40
   7   0   2  140.29    6.20
  -7   0  -2  145.99    5.20
   7   0   2  142.89    5.90
  -7   0  -2  150.58    5.20
   7   0   2  145.59    5.50
   7   0   2  144.29    6.10
  -7   0  -2  145.29    5.90
   7   0   2  147.09   11.80
  -7   0  -2  159.18    5.90
  -7   0  -2  139.19    5.30
   7   0   2  139.69    5.50
   7   0   2  149.59    5.20
   7   0   2  152.08    5.20
  -7   0  -2  162.58   26.90
  -8   0  -2  101.69    4.60
  -8   0  -2  102.89    3.80
  -8   0  -2   97.29    5.20
  -8   0  -2   99.09    4.50
  -8   0  -2  108.49    3.80
   8   0   2  106.19    5.40
  -8   0  -2  101.89    4.10
   8   0   2  102.69    4.80
   8   0   2  105.99    3.90
  -8   0  -2  102.59    3.60
   8   0   2   97.99    5.40
  -8   0  -2  106.39    5.40
   8   0   2  103.39    4.10
  -8   0  -2   86.09   29.00
   8   0   2  101.49    4.50
  -8   0  -2  102.29    4.80
   8   0   2  106.09    4.00
   8   0   2  103.49    3.80
   8   0   2   96.49    4.20
   8   0   2  101.59    4.90
   8   0   2  106.39    3.70
  -9   0  -2  101.29   59.79
  -9   0  -2   74.19    4.50
   9   0   2   72.39    4.60
  -9   0  -2   77.39    3.20
   9   0   2   74.09    2.80
  -9   0  -2   74.29    2.70
  -9   0  -2   77.09    3.80
   9   0   2   70.69    3.90
   9   0   2   74.99    3.70
  -9   0  -2   79.19    4.60
   9   0   2   74.99    2.90
   9   0   2   69.89    3.00
   9   0   2   72.69    2.90
   9   0   2   74.09    3.20
  -9   0  -2   69.49    3.40
  10   0   2  442.16   14.90
  10   0   2  432.56   15.90
  10   0   2  427.26   16.30
  10   0   2  432.76   15.00
  10   0   2  444.56   15.10
 -10   0  -2  435.26   15.40
 -10   0  -2  449.76   17.00
  10   0   2  421.26   17.30
 -10   0  -2  428.26   17.10
 -11   0  -2   41.80    3.90
  11   0   2   40.80    3.60
  11   0   2   38.40    1.90
 -11   0  -2   45.60    3.50
 -11   0  -2   42.20    2.40
 -12   0  -2  280.87   10.10
  12   0   2  258.67   12.30
 -12   0  -2  240.98   10.80
 -13   0  -2    1.10    0.50
 -13   0  -2    3.00    1.10
 -14   1   2   26.80    2.00
 -14   1   2   25.60    1.30
 -13  -1   2    3.90    1.60
  13  -1  -2    6.00    0.60
 -13   1   2    8.80    0.80
 -13   1   2    6.60    1.50
  13   1  -2    5.80    1.20
  13   1  -2    6.90    0.80
  13   1  -2    4.10    1.90
 -13   1   2    6.90    1.40
 -12  -1   2   98.99    4.00
  12  -1  -2  108.09    3.90
  12  -1  -2  123.39    5.80
  12  -1  -2  104.19    3.90
 -12  -1   2  105.49    5.90
 -12   1   2  102.49    5.50
  12   1  -2  114.59    4.40
 -12   1   2   59.79  106.29
  12   1  -2  113.69    5.60
  12   1  -2  107.19    5.80
 -12   1   2   98.39    4.70
 -11  -1   2   40.10    3.40
  11  -1  -2   38.80    2.50
  11  -1  -2   41.40    1.80
  11  -1  -2   40.20    2.10
 -11  -1   2   42.50    3.40
 -11  -1   2   41.10    1.70
  11  -1  -2   41.40    3.50
  11  -1  -2   40.50    1.80
 -11  -1   2   44.70    2.20
 -11  -1   2   44.70    2.10
  11  -1  -2   40.30    1.70
 -11  -1   2   43.20    4.50
  11  -1  -2   41.90    1.90
 -11  -1   2   44.10    2.50
 -11   1   2   43.30    2.10
 -11   1   2   44.40    3.20
  11   1  -2   40.70    2.30
 -11   1   2   40.40    3.10
  11   1  -2   42.80    3.10
  11   1  -2   40.90    1.70
  11   1  -2   41.70    2.10
 -11   1   2   28.80   51.79
  11   1  -2   38.90    3.20
  10  -1  -2    0.80    0.50
 -10  -1   2    0.20    0.90
 -10  -1   2    1.60    1.30
  10  -1  -2    0.30    0.70
 -10  -1   2    0.40    0.20
  10  -1  -2    0.30    0.80
  10  -1  -2    0.70    0.40
  10  -1  -2    0.60    0.20
  10  -1  -2    0.50    0.20
 -10  -1   2    1.00    0.50
 -10  -1   2    1.00    0.70
 -10  -1   2    0.60    0.30
  10  -1  -2    0.20    0.30
  10  -1  -2    0.30    1.00
 -10  -1   2    1.30    0.60
 -10  -1   2    1.60    0.40
 -10  -1   2    0.20    1.00
  10   1  -2    4.60    6.80
  10   1  -2   -0.10    0.90
 -10   1   2    1.00    1.10
  10   1  -2    1.60    1.70
 -10   1   2    0.80    0.90
  10   1  -2    1.60    1.00
  10   1  -2    0.70    0.20
  10   1  -2    0.20    0.60
 -10   1   2    0.60    0.90
 -10   1   2    0.20    0.40
 -10   1   2   11.00   39.40
  10   1  -2    0.10    0.40
   9  -1  -2  252.17    8.60
   9  -1  -2  251.97    9.90
   9  -1  -2  254.47    8.90
  -9  -1   2  244.28    9.50
   9  -1  -2  262.27    9.50
  -9  -1   2  241.18   10.20
  -9  -1   2  238.08    9.60
   9  -1  -2  237.88   10.30
  -9  -1   2  246.48    8.90
  -9  -1   2  260.07    8.80
   9  -1  -2  252.07    8.70
  -9  -1   2  250.07    8.70
  -9  -1   2  240.68    9.40
  -9  -1   2  254.27    8.60
  -9  -1   2  254.67    8.70
  -9  -1   2  239.48    9.00
   9  -1  -2  258.07    8.80
   9  -1  -2  268.17    9.20
   9  -1  -2  235.68   11.10
  -9  -1   2  234.18    9.70
  -9  -1   2  245.48   10.30
   9   1  -2  219.98    9.00
  -9   1   2  231.68    9.70
   9   1  -2  239.28   15.00
   9   1  -2  249.38   11.30
   9   1  -2  236.78    8.50
  -9   1   2  275.77   34.40
   9   1  -2  247.68    8.40
  -9   1   2  242.68    8.70
  -9   1   2  247.58    9.80
   9   1  -2  246.28   10.10
   9   1  -2  241.78    8.30
   9   1  -2  255.87    9.30
  -9   1   2  230.68   10.20
  -8  -1   2  710.73   23.70
  -8  -1   2  646.94   62.09
  -8  -1   2  705.73   25.10
   8  -1  -2  640.64   25.00
  -8  -1   2  695.13   23.60
  -8  -1   2  752.32   24.40
   8  -1  -2  740.33   23.80
   8  -1  -2  702.03   24.40
   8  -1  -2  708.93   23.60
   8  -1  -2  705.63   25.90
  -8  -1   2  627.44   23.90
  -8  -1   2  703.33   23.80
  -8  -1   2  653.93   24.50
  -8  -1   2  709.83   25.10
  -8  -1   2  695.63   24.50
  -8  -1   2  737.43   23.70
  -8  -1   2  711.53   23.90
   8  -1  -2  712.13   23.60
  -8  -1   2  604.94   24.90
   8  -1  -2  709.63   23.90
   8   1  -2  677.73   23.70
   8   1  -2  645.64   25.60
   8   1  -2  701.23   27.90
   8   1  -2  690.93   23.10
  -8   1   2  636.44   24.60
   8   1  -2  658.93   23.30
   8   1  -2  688.03   24.40
   8   1  -2  692.73   23.10
   8   1  -2  675.33   24.20
  -8   1   2  696.73   45.40
  -8   1   2  665.33   24.20
  -8   1   2  691.63   24.20
  -8   1   2  674.33   23.00
   8   1  -2  641.34   23.60
  -8   1   2  686.03   23.30
   8   1  -2  692.23   25.40
   8   1  -2  684.83   23.00
   8   1  -2  684.73   23.20
  -8   1   2  686.33   23.50
   8   1  -2  700.43   23.00
   7  -1  -2  496.55   18.40
  -7  -1   2  513.35   18.30
   7  -1  -2  517.05   17.60
   7  -1  -2  533.05   19.40
  -7  -1   2  509.55   18.60
   7  -1  -2  530.85   17.60
   7  -1  -2  570.34   19.60
  -7  -1   2  522.75   18.70
  -7  -1   2  508.05   17.80
  -7  -1   2  504.75   17.80
   7  -1  -2  496.35   19.70
  -7  -1   2  510.35   17.60
   7  -1  -2  515.65   17.80
  -7  -1   2  493.15   46.60
   7  -1  -2  499.75   18.70
  -7  -1   2  504.35   17.60
  -7  -1   2  539.05   19.30
   7   1  -2  504.95   20.30
   7   1  -2  453.05   16.80
  -7   1   2  490.45   16.50
   7   1  -2  486.95   17.40
  -7   1   2  479.35   33.60
   7   1  -2  472.55   17.10
  -7   1   2  490.65   17.50
  -7   1   2  484.85   16.90
   7   1  -2  466.35   17.50
  -7   1   2  499.35   17.50
   7   1  -2  503.65   18.50
   7   1  -2  487.55   16.60
   7   1  -2  514.35   17.70
  -7   1   2  502.25   16.80
   7   1  -2  484.75   16.70
  -7   1   2  471.25   17.00
   7   1  -2  487.75   16.50
   6  -1  -2   75.29    2.70
   6  -1  -2   79.39    3.00
   6  -1  -2   73.79    4.20
  -6  -1   2   79.49    3.60
  -6  -1   2   79.99    2.80
   6  -1  -2   75.19    3.60
   6  -1  -2   75.59    2.80
   6  -1  -2   85.59    4.10
  -6  -1   2   77.49    2.70
  -6  -1   2   78.99    2.90
   6  -1  -2   72.79    5.00
   6  -1  -2   73.29    4.20
   6  -1  -2   66.59    3.20
   6  -1  -2   73.69    7.40
  -6  -1   2   79.69    3.50
   6  -1  -2   73.29    2.90
   6  -1  -2   80.39    3.50
  -6  -1   2   75.79    2.80
  -6  -1   2   77.29    3.60
  -6  -1   2   83.99   19.80
  -6  -1   2   79.29    3.00
   6  -1  -2   76.89    2.80
  -6   1   2   73.29    3.10
  -6   1   2   66.69    3.30
   6   1  -2   75.09    3.60
  -6   1   2   84.29    2.80
  -6   1   2   73.99    2.80
   6   1  -2   80.69    3.60
   6   1  -2   80.39    2.80
   6   1  -2   78.39    2.90
  -6   1   2   77.79    3.70
  -6   1   2   84.89    3.20
   6   1  -2   76.99    2.80
   6   1  -2   75.19    2.90
  -6   1   2   79.99   13.10
   6   1  -2   81.09    4.10
   6   1  -2   74.99    5.80
   6   1  -2   69.29    4.10
   6   1  -2   77.99    5.50
  -6   1   2   75.99    3.00
   6   1  -2   74.59    3.60
  -6   1   2   74.49    3.50
   5  -1  -2 2568.34   87.99
   5  -1  -2 2362.36   89.19
   5  -1  -2 2613.54   88.99
  -5  -1   2 2640.44  100.79
  -5  -1   2 2706.23   87.19
   5   1  -2 2649.33   90.09
  -5   1   2 2914.91   89.39
   5   1  -2 2665.73   89.49
   5   1  -2 2577.14   91.59
   5   1  -2 2527.35   89.69
   5   1  -2 2590.94   89.29
  -4  -1   2 2757.22  103.79
  -4  -1   2 2799.62   94.69
   4  -1  -2 2622.64   94.99
  -4  -1   2 2879.81   93.09
  -4   1   2 2449.85   87.29
   4   1  -2 2639.84   87.89
  -4   1   2 2644.54   88.09
  -4   1   2 2488.25   94.79
  -3  -1   2   77.39    3.30
  -3  -1   2   83.09    3.30
   3  -1  -2   86.49    3.20
   3  -1  -2   84.99    3.70
   3  -1  -2   85.99    3.90
  -3  -1   2   81.79    3.00
  -3  -1   2   85.59    3.60
   3  -1  -2   78.99    5.00
   3  -1  -2   88.59    3.00
   3  -1  -2   83.99    3.60
  -3  -1   2   81.99    3.10
   3  -1  -2   80.49    3.40
   3  -1  -2   88.09    3.20
  -3  -1   2   82.99    3.90
   3  -1  -2   82.19    3.80
  -3   1   2   76.39    2.80
   3   1  -2   85.49    3.80
  -3   1   2   82.49    3.00
   3   1  -2   82.89    3.10
   3   1  -2   78.59    3.50
   3   1  -2   85.29    4.20
   3   1  -2   81.99    3.00
   3   1  -2   80.69    3.30
  -3   1   2   83.69    3.30
  -3   1   2   82.79    3.20
  -3   1   2   83.59    9.30
   3   1  -2   92.19    3.70
  -3   1   2   78.79    3.40
  -3   1   2   75.19    4.00
   2  -1  -2 1799.62   60.49
  -2  -1   2 1720.23   66.29
   2   1  -2 1712.63   60.99
  -2   1   2 1865.21   65.49
  -1  -1   2  174.58    6.00
   1  -1  -2  165.68    5.70
  -1  -1   2  146.59   15.40
   1  -1  -2  152.58    6.30
   1  -1  -2  166.28    5.70
   1  -1  -2  173.98    6.00
  -1  -1   2  169.88    5.70
  -1  -1   2  161.18    5.90
   1  -1  -2  153.28    6.00
   1  -1  -2  173.68    5.70
  -1  -1   2  171.38    5.90
   1  -1  -2  161.18    5.90
  -1  -1   2  154.68    5.70
   1  -1  -2  145.59    6.40
  -1  -1   2  160.68    6.00
   1  -1  -2  150.58    6.70
  -1  -1   2  166.68    6.50
   1   1  -2  176.18    6.10
  -1   1   2  169.88    6.00
  -1   1   2  168.78    6.10
   1   1  -2  165.28    6.60
   1   1  -2  172.08    6.10
   1   1  -2  160.38    6.00
   1   1  -2  165.68    6.00
   1   1  -2  167.68    6.70
  -1   1   2  152.68   10.70
  -1   1   2  163.48    6.00
  -1   1   2  178.08    6.00
  -1   1   2  169.48    5.90
   0  -1  -2  627.34   20.70
   0  -1  -2  572.64   21.30
   0  -1   2  599.34   20.50
   0  -1  -2  588.64   21.40
   0  -1   2  625.24   30.60
   0  -1   2  610.34   20.70
   0   1   2  588.04   20.20
   0   1  -2  599.84   20.20
   0   1   2  588.64   20.30
   0   1   2  644.34   25.60
   0   1  -2  609.54   20.80
   0   1  -2  569.14   20.20
   0   1   2  605.04   20.10
   0   1   2  531.85   19.90
   1  -1   2 5628.14  196.88
   2  -1   2  171.78    6.20
  -2  -1  -2  185.78    6.20
   2  -1   2  169.88    6.60
  -2  -1  -2  175.18    6.40
  -2  -1  -2  172.28    6.20
  -2  -1  -2  169.68    5.90
  -2  -1  -2  168.38    5.90
   2  -1   2  158.78    7.80
  -2  -1  -2  140.59   18.10
   2   1   2  170.98    6.60
   2   1   2  173.38    6.30
  -2   1  -2  171.28    6.30
   2   1   2  173.78    6.30
  -2   1  -2  177.38    6.40
  -2   1  -2  173.28    6.30
   2   1   2  181.18    6.50
   2   1   2  164.98    7.40
   2   1   2  170.38    6.20
  -2   1  -2  171.88    6.40
   2   1   2  171.88    6.70
   2   1   2  153.68   25.50
  -2   1  -2  182.48    6.30
  -2   1  -2  147.39   13.10
  -2   1  -2  172.98    6.20
   2   1   2  191.08    6.50
  -3  -1  -2 1295.07   44.40
   3  -1   2 1278.77   44.80
  -3  -1  -2 1352.26   57.19
  -3  -1  -2 1347.17   43.90
   3  -1   2 1322.97   44.50
   3  -1   2 1320.57   46.10
  -3  -1  -2 1190.48   46.00
   3   1   2 1297.37   43.70
  -3   1  -2 1361.96   44.10
  -3   1  -2 1327.57   44.70
   3   1   2 1296.97   45.50
  -3   1  -2 1232.28   46.00
  -3   1  -2 1216.28   43.90
  -3   1  -2 1318.37   44.30
  -3   1  -2 1288.97   53.19
   4  -1   2  396.56   13.70
   4  -1   2  382.56   13.80
  -4  -1  -2  414.56   14.60
  -4  -1  -2  401.26   14.30
   4  -1   2  417.86   15.20
  -4  -1  -2  388.06   14.30
  -4  -1  -2  408.76   13.90
   4  -1   2  399.16   16.90
  -4  -1  -2  402.66   14.30
  -4  -1  -2  397.06   14.20
  -4  -1  -2  409.26   13.70
   4  -1   2  419.76   13.90
  -4  -1  -2  410.66   13.80
   4  -1   2  375.16   14.10
   4  -1   2  429.46   14.60
   4  -1   2  420.36   13.90
  -4   1  -2  405.76   14.00
   4   1   2  387.76   14.40
   4   1   2  391.46   13.60
  -4   1  -2  396.96   13.60
  -4   1  -2  392.06   13.60
   4   1   2  421.26   14.20
  -4   1  -2  419.16   14.40
   4   1   2  425.86   15.80
   4   1   2  389.86   14.10
  -4   1  -2  406.86   14.70
  -4   1  -2  391.36   14.10
   4   1   2  392.26   13.80
  -4   1  -2  384.46   14.10
   4   1   2  369.86   15.90
  -4   1  -2  403.96   14.20
   4   1   2  409.36   14.90
   4   1   2  403.86   13.60
   4   1   2  404.56   13.60
   4   1   2  379.26   13.70
  -4   1  -2  424.56   25.70
   4   1   2  401.16   14.10
  -4   1  -2  417.06   14.10
  -4   1  -2  408.36   14.20
   4   1   2  392.76   13.80
   5  -1   2  653.63   22.40
   5  -1   2  612.14   21.20
   5  -1   2  603.34   25.20
  -5  -1  -2  641.14   22.00
   5  -1   2  641.94   21.40
  -5  -1  -2  657.43   21.90
  -5  -1  -2  634.14   21.20
   5  -1   2  593.14   21.70
   5  -1   2  639.84   23.00
   5  -1   2  598.14   21.40
   5  -1   2  675.93   22.00
  -5  -1  -2  607.74   22.00
  -5  -1  -2  666.13   21.40
  -5  -1  -2  627.14   21.20
   5  -1   2  624.84   21.20
  -5  -1  -2  584.14   43.30
  -5  -1  -2  603.94   21.30
  -5  -1  -2  570.84   22.20
   5   1   2  621.04   22.60
  -5   1  -2  616.74   21.70
   5   1   2  647.44   21.20
  -5   1  -2  610.84   21.20
  -5   1  -2  607.24   21.60
   5   1   2  603.94   24.20
   5   1   2  628.54   21.20
  -5   1  -2  611.64   21.10
   5   1   2  634.54   21.40
  -5   1  -2  634.74   21.70
   5   1   2  605.84   22.70
  -5   1  -2  652.63   22.10
   5   1   2  651.13   23.20
   5   1   2  621.14   21.30
   5   1   2  574.44   21.20
   5   1   2  625.94   22.10
  -5   1  -2  631.64   21.60
   5   1   2  629.94   21.80
  -5   1  -2  670.43   36.90
  -6  -1  -2  148.29    5.90
  -6  -1  -2  141.29    5.60
   6  -1   2  143.89    5.30
  -6  -1  -2  147.59    6.30
  -6  -1  -2  146.49    5.80
   6  -1   2  147.39    5.10
  -6  -1  -2  141.99    5.10
  -6  -1  -2  139.39    5.60
   6  -1   2  150.28    6.00
  -6  -1  -2  141.49    7.50
   6  -1   2  150.78    5.40
  -6  -1  -2  148.89    5.90
  -6  -1  -2  144.09    6.10
   6  -1   2  134.69    5.90
  -6  -1  -2  132.79    5.10
  -6   1  -2  146.39    5.60
   6   1   2  148.89    5.90
   6   1   2  139.89    5.70
   6   1   2  149.39    5.90
  -6   1  -2  146.19    6.20
  -6   1  -2  148.89    5.10
   6   1   2  147.79    5.10
  -6   1  -2  146.09    5.70
   6   1   2  146.09    5.40
  -6   1  -2  142.29    5.60
  -6   1  -2  132.29    5.90
  -6   1  -2  146.49    5.90
   6   1   2  151.58    5.20
  -6   1  -2  137.69    5.10
   6   1   2  139.99    5.50
  -6   1  -2  150.38    5.30
  -6   1  -2  148.69    6.20
   6   1   2  147.19    6.20
   6   1   2  145.39    5.10
   6   1   2  145.99    9.00
   6   1   2  149.79    6.90
   6   1   2  137.69    8.00
  -7  -1  -2   19.10    1.60
   7  -1   2   19.00    1.00
  -7  -1  -2   18.90    0.90
   7  -1   2   20.00    0.90
   7  -1   2   19.90    1.10
   7  -1   2   19.20    1.60
  -7  -1  -2   27.20   29.60
   7  -1   2   20.80    1.80
  -7  -1  -2   18.00    1.20
  -7  -1  -2   17.90    1.60
   7  -1   2   19.30    0.90
  -7  -1  -2   20.20    1.00
  -7  -1  -2   21.30    2.30
  -7  -1  -2   22.90    0.90
  -7  -1  -2   17.70    1.10
  -7  -1  -2   19.30    2.30
  -7  -1  -2   18.60    1.10
  -7  -1  -2   18.80    1.70
  -7  -1  -2   21.70    1.50
   7  -1   2   18.10    1.20
   7  -1   2   14.60    1.60
   7   1   2   19.10    0.80
   7   1   2   19.00    4.50
  -7   1  -2    1.30   18.30
  -7   1  -2   19.60    1.50
   7   1   2   16.80    1.50
   7   1   2   20.20    1.70
  -7   1  -2   22.50    2.00
   7   1   2   16.30    1.10
   7   1   2   18.10    1.00
  -7   1  -2   19.10    1.60
  -7   1  -2   17.90    1.40
   7   1   2   16.70    0.90
  -7   1  -2   13.60    1.70
  -7   1  -2   17.20    0.80
   7   1   2   18.20    1.10
  -7   1  -2   17.70    1.10
   7   1   2   17.50    0.90
   7   1   2   18.30    2.10
   7   1   2   17.40    1.90
  -8  -1  -2  228.38    8.50
  -8  -1  -2  229.58   10.10
   8  -1   2  224.28    8.60
  -8  -1  -2  222.68    7.70
  -8  -1  -2  216.98    7.70
   8  -1   2  244.68    8.70
  -8  -1  -2  225.28    7.80
   8  -1   2  221.58    7.70
   8  -1   2  218.08    9.60
  -8  -1  -2  207.48    8.60
   8  -1   2  215.48    8.90
  -8  -1  -2  214.18    9.50
   8  -1   2  219.68    8.90
  -8  -1  -2  208.78    7.90
   8  -1   2  228.18    7.90
  -8  -1  -2  215.48    8.80
  -8  -1  -2  205.58    8.10
   8  -1   2  223.28    7.70
  -8  -1  -2  214.08    8.80
   8  -1   2  232.18    7.90
  -8  -1  -2  220.68    7.60
  -8  -1  -2  209.98    8.70
   8   1   2  213.78    8.70
  -8   1  -2  184.48   33.30
   8   1   2  202.38    9.90
   8   1   2  213.38    8.10
   8   1   2  230.88   15.10
  -8   1  -2  209.98    9.10
  -8   1  -2  218.48    9.10
   8   1   2  208.08    9.50
   8   1   2  220.38    7.60
  -8   1  -2  209.68    8.50
   8   1   2  218.78    7.50
  -8   1  -2  204.48    8.50
   8   1   2  242.78   10.20
  -8   1  -2  222.28    7.90
   8   1   2  212.58    7.70
   8   1   2  227.18    8.50
   9  -1   2   74.99    4.80
  -9  -1  -2   71.29    3.70
  -9  -1  -2   70.89    2.70
   9  -1   2   73.89    2.80
  -9  -1  -2   66.99    4.50
   9  -1   2   67.39    4.00
  -9  -1  -2   72.69    3.50
  -9  -1  -2   69.69    3.90
  -9  -1  -2   67.69    2.80
  -9  -1  -2   70.49    2.60
   9  -1   2   73.89    3.70
   9  -1   2   71.19    2.70
  -9  -1  -2   73.59    4.60
  -9  -1  -2   66.59    3.10
  -9  -1  -2   68.09    3.50
  -9  -1  -2   72.89    2.80
   9  -1   2   73.29    3.00
   9  -1   2   71.89    4.00
  -9  -1  -2   71.49    4.00
   9   1   2   68.59    2.60
   9   1   2   69.99    3.80
   9   1   2   51.69    8.90
   9   1   2   73.69    3.00
  -9   1  -2   34.10   20.20
  -9   1  -2   68.79    4.20
  -9   1  -2   71.69    4.30
   9   1   2   69.09    4.40
   9   1   2   69.29    3.40
  -9   1  -2   63.99    2.90
   9   1   2   68.29    4.10
  10  -1   2  562.84   19.70
 -10  -1  -2  544.05   19.20
  10  -1   2  514.45   20.50
  10  -1   2  503.25   21.20
 -10  -1  -2  540.25   18.60
  10  -1   2  532.25   19.20
  10  -1   2  550.84   18.70
 -10  -1  -2  527.35   21.00
  10  -1   2  575.94   18.90
 -10  -1  -2  548.05   20.80
 -10  -1  -2  554.24   19.40
 -10  -1  -2  560.94   21.40
  10  -1   2  553.74   18.60
  10  -1   2  551.64   18.80
  10   1   2  518.75   17.80
  10   1   2  518.95   20.20
  10   1   2  495.05   18.30
  10   1   2  502.05   18.50
 -10   1  -2  541.85   20.00
 -10   1  -2  544.55   19.90
 -10   1  -2  541.55   18.30
  11  -1   2  191.48    8.00
 -11  -1  -2  182.48    8.80
  11  -1   2  191.78    6.70
 -11   1  -2  161.68    7.90
  11   1   2  190.98    8.20
  11   1   2  189.48    6.70
  11   1   2  176.18    8.40
 -11   1  -2  158.88    9.50
 -11   1  -2  148.69   22.10
  12  -1   2    2.00    0.90
  12  -1   2    1.70    0.40
 -12  -1  -2    4.20    1.80
 -12   1  -2    1.50    1.10
 -12   1  -2    2.60    1.10
 -12   1  -2    2.00    0.50
  12   1   2    2.50    0.60
  12   1   2    1.20    2.30
  12   1   2    1.20    1.10
 -13   1  -2    7.90    1.30
 -13   1  -2   10.10    0.80
  13  -2  -2   39.50    1.70
  13  -2  -2   40.20    1.60
  13  -2  -2   39.70    1.50
  13  -2  -2   39.10    2.50
  13   2  -2   35.80    2.90
 -13   2   2   29.80    3.10
 -13   2   2   39.30    1.80
  13   2  -2   38.10    1.80
 -13   2   2   36.20    2.70
  13   2  -2   34.60    2.50
  12  -2  -2   83.19    3.40
  12  -2  -2   97.69    3.60
 -12  -2   2   89.49    4.00
  12  -2  -2   98.69    4.50
  12  -2  -2   92.49    3.30
  12  -2  -2   86.29    4.50
  12  -2  -2   89.99    3.80
  12  -2  -2   92.69    3.40
 -12  -2   2   89.99    3.30
  12   2  -2   91.19    3.60
 -12   2   2   88.69    4.70
 -12   2   2   44.90   30.70
 -12   2   2   90.99    3.60
  12   2  -2   88.19    8.70
  12   2  -2   90.39    4.70
 -12   2   2   81.09    4.40
  12   2  -2   88.39    4.90
  11  -2  -2  237.68    8.30
  11  -2  -2  233.28    8.90
  11  -2  -2  225.58    7.80
  11  -2  -2  228.28    7.90
  11  -2  -2  230.28    9.30
 -11  -2   2  237.08   10.40
 -11  -2   2  227.38    8.00
  11  -2  -2  227.48    9.50
 -11  -2   2  208.48    7.80
 -11  -2   2  207.88    7.90
  11  -2  -2  232.98    8.10
 -11  -2   2  214.88    8.70
  11  -2  -2  226.88    8.00
 -11  -2   2  206.88    7.70
 -11  -2   2  218.88    9.80
 -11  -2   2  231.08    8.50
  11   2  -2  213.68    7.50
  11   2  -2  220.98   22.00
 -11   2   2  180.28    7.40
  11   2  -2  207.38    8.70
 -11   2   2  181.58    8.50
 -11   2   2  153.18   35.70
 -11   2   2  224.28    8.80
  10  -2  -2   64.59    3.70
  10  -2  -2   58.39    5.10
  10  -2  -2   62.29    2.40
 -10  -2   2   63.39    2.40
 -10  -2   2   60.29    3.60
 -10  -2   2   60.49    3.30
  10  -2  -2   65.09    2.80
 -10  -2   2   61.49    2.50
 -10  -2   2   60.89    3.40
 -10  -2   2   62.89    2.40
  10  -2  -2   64.09    2.50
  10  -2  -2   58.69    2.80
 -10  -2   2   61.69    4.20
 -10  -2   2   60.29    2.70
  10  -2  -2   64.59    2.60
 -10  -2   2   61.29    2.60
  10  -2  -2   64.19    3.60
 -10  -2   2   59.79    3.50
 -10  -2   2   67.29    4.10
 -10   2   2   56.39   24.50
  10   2  -2   63.29    3.80
  10   2  -2   62.39    4.80
 -10   2   2   63.29    3.70
 -10   2   2   59.69    3.70
  10   2  -2   66.89    4.00
 -10   2   2   61.59    2.70
  10   2  -2   47.30   10.50
  10   2  -2   64.19    2.70
  -9  -2   2   49.70    3.30
  -9  -2   2   50.89    2.20
   9  -2  -2   50.59    2.30
   9  -2  -2   46.10    3.70
  -9  -2   2   50.69    2.00
   9  -2  -2   52.99    2.10
  -9  -2   2   49.99    2.30
   9  -2  -2   50.89    2.00
   9  -2  -2   52.19    2.40
  -9  -2   2   51.39    2.10
   9  -2  -2   53.59    2.90
   9  -2  -2   51.19    3.10
  -9  -2   2   52.49    2.00
  -9  -2   2   53.59    2.80
  -9  -2   2   52.79    3.00
  -9  -2   2   53.19    3.10
   9  -2  -2   52.39    2.00
   9   2  -2   48.10    3.00
  -9   2   2   49.00    2.10
   9   2  -2   48.30    2.10
  -9   2   2   48.70    3.00
  -9   2   2   45.40    3.00
  -9   2   2   43.90    2.00
  -9   2   2   57.09   19.70
  -9   2   2   47.10    3.30
   9   2  -2   49.00    3.20
   9   2  -2   50.09    7.40
   9   2  -2   45.00    3.80
   8  -2  -2  551.84   18.90
  -8  -2   2  563.34   19.70
   8  -2  -2  560.14   19.20
   8  -2  -2  549.54   18.80
  -8  -2   2  571.44   18.90
  -8  -2   2  542.65   19.90
  -8  -2   2  537.25   20.40
   8  -2  -2  551.94   21.00
  -8  -2   2  559.04   19.90
  -8  -2   2  564.44   19.20
  -8  -2   2  569.64   18.80
   8  -2  -2  551.24   19.10
   8  -2  -2  509.15   21.40
  -8  -2   2  570.44   19.00
   8  -2  -2  542.35   22.10
  -8  -2   2  567.84   20.30
  -8  -2   2  592.84   19.10
   8  -2  -2  563.34   20.00
   8  -2  -2  498.35   19.60
  -8   2   2  524.45   18.70
  -8   2   2  527.65   19.90
  -8   2   2  542.35   19.20
  -8   2   2  460.75   36.10
   8   2  -2  540.35   22.60
  -8   2   2  528.45   19.10
   8   2  -2  500.55   19.20
  -8   2   2  545.65   18.20
   8   2  -2  535.55   18.20
   8   2  -2  532.85   19.20
  -8   2   2  537.75   18.10
   8   2  -2  523.35   20.50
  -7  -2   2   60.19    2.50
  -7  -2   2   63.09    2.90
   7  -2  -2   58.19    3.90
   7  -2  -2   59.49    2.20
   7  -2  -2   61.29    3.70
  -7  -2   2   61.39    2.30
   7  -2  -2   60.29    2.50
  -7  -2   2   60.79    3.40
  -7  -2   2   61.39    2.40
   7  -2  -2   58.89    2.30
   7  -2  -2   68.39    3.20
  -7  -2   2   62.19    3.30
   7  -2  -2   59.99    3.40
   7  -2  -2   59.09    2.90
   7  -2  -2   62.59    2.40
   7  -2  -2   58.39    2.50
  -7  -2   2   60.69    2.30
  -7  -2   2   61.79    2.50
  -7  -2   2   63.19    3.10
  -7   2   2   54.79    3.40
  -7   2   2   63.19    3.10
   7   2  -2   57.49    3.60
  -7   2   2   58.29    3.00
   7   2  -2   55.99    3.10
  -7   2   2   57.19    2.30
   7   2  -2   54.89    3.30
  -7   2   2   60.69    2.20
  -7   2   2   59.89    2.90
   7   2  -2   60.39    3.10
   7   2  -2   57.19    2.40
  -7   2   2   72.89   15.50
   6  -2  -2  178.98    6.20
  -6  -2   2  182.08    6.20
  -6  -2   2  177.88    7.10
  -6  -2   2  175.58    7.20
  -6  -2   2  185.58    6.40
  -6  -2   2  187.18    6.30
   6  -2  -2  179.78    7.80
   6  -2  -2  173.78    6.10
   6  -2  -2  178.78    6.40
  -6  -2   2  175.28    6.80
   6  -2  -2  178.98   11.00
   6  -2  -2  175.88    6.90
   6  -2  -2  175.98    7.20
   6  -2  -2  171.48    6.40
  -6  -2   2  179.98    6.20
  -6  -2   2  182.28    6.30
   6  -2  -2  172.28    6.70
   6  -2  -2  173.08    6.20
   6   2  -2  169.68    6.00
   6   2  -2  182.78   10.10
  -6   2   2  164.68    5.90
  -6   2   2  170.48   17.30
   6   2  -2  171.98    5.90
  -6   2   2  158.18    6.70
   6   2  -2  167.88    7.20
  -6   2   2  175.28    6.60
   6   2  -2  167.18    6.60
   6   2  -2  153.28    7.60
   6   2  -2  182.58    6.90
   6   2  -2  152.68    8.90
  -6   2   2  170.48    6.00
  -6   2   2  168.88    6.60
  -6   2   2  168.98    7.00
   5  -2  -2  616.34   21.60
  -5  -2   2  628.04   21.70
  -5  -2   2  642.34   22.50
  -5  -2   2  626.04   21.80
  -5  -2   2  618.74   21.70
   5  -2  -2  630.04   21.80
  -5  -2   2  620.94   22.20
   5  -2  -2  670.03   23.00
  -5  -2   2  651.23   22.50
  -5  -2   2  678.83   23.50
  -5  -2   2  666.73   22.90
   5  -2  -2  624.24   24.00
   5  -2  -2  629.64   21.80
  -5  -2   2  663.33   21.90
   5   2  -2  576.94   22.80
   5   2  -2  589.94   22.30
  -5   2   2  612.34   20.70
   5   2  -2  568.34   21.60
  -5   2   2  571.94   20.70
   5   2  -2  659.83   27.50
  -5   2   2  625.24   30.00
   5   2  -2  552.24   21.60
   5   2  -2  578.04   20.10
   5   2  -2  564.94   20.70
   5   2  -2  615.54   20.10
  -5   2   2  590.24   20.10
  -4  -2   2  301.87   10.20
   4  -2  -2  291.97   10.30
  -4  -2   2  298.37   10.90
  -4  -2   2  298.37   11.60
  -4  -2   2  292.37   10.80
   4  -2  -2  312.47   11.50
   4  -2  -2  262.87   11.20
  -4  -2   2  298.87   10.30
   4  -2  -2  290.77   10.80
  -4  -2   2  257.27   33.30
  -4  -2   2  315.77   10.70
   4  -2  -2  316.87   10.60
   4  -2  -2  304.27   10.20
   4  -2  -2  302.77   11.40
   4  -2  -2  299.27   11.90
  -4   2   2  251.87    9.70
   4   2  -2  278.87   10.40
  -4   2   2  250.17    9.60
  -4   2   2  244.68   10.00
   4   2  -2  258.77    9.10
  -4   2   2  267.57    9.10
  -4   2   2  239.18   11.10
  -4   2   2  259.27   16.40
  -4   2   2  236.48    9.10
   4   2  -2  250.97    9.70
   4   2  -2  341.07   52.99
   4   2  -2  289.87   10.90
   4   2  -2  283.67   10.00
   4   2  -2  277.57   11.30
   4   2  -2  266.47   15.00
  -4   2   2  293.57    9.90
   4   2  -2  276.97    9.20
  -3  -2   2   97.39    4.00
   3  -2  -2  101.59    4.70
  -3  -2   2   97.89    3.60
  -3  -2   2   99.59    4.70
   3  -2  -2  100.59    4.30
   3  -2  -2  100.19    4.50
   3  -2  -2   93.39    3.50
  -3  -2   2   97.49    3.70
   3  -2  -2   83.29    7.10
   3  -2  -2   94.69    3.90
   3  -2  -2   94.69    3.40
  -3  -2   2  110.29   18.70
  -3  -2   2   96.79    3.40
   3  -2  -2   95.49    4.40
   3  -2  -2   98.99    3.60
  -3  -2   2   99.39    4.60
  -3  -2   2   98.89    4.00
  -3  -2   2   96.89    3.50
  -3   2   2   97.79    4.10
  -3   2   2   88.49    9.20
   3   2  -2   99.59    4.70
   3   2  -2   98.99    3.90
   3   2  -2   75.99   16.10
   3   2  -2   98.89    3.90
  -3   2   2   99.79    3.60
  -3   2   2   89.39    5.20
  -3   2   2   92.09    3.50
   3   2  -2   95.39    3.40
  -3   2   2  102.49    4.00
   3   2  -2  101.59    4.00
  -3   2   2   86.79    6.90
   3   2  -2   94.89    5.00
  -3   2   2  103.99    4.10
   3   2  -2   93.99    4.30
  -2  -2   2   78.69    3.20
   2  -2  -2   78.49    3.40
  -2  -2   2   72.19    4.00
   2  -2  -2   77.99    3.20
   2  -2  -2   82.09    4.00
   2  -2  -2   75.29    3.00
   2  -2  -2   88.39    3.70
  -2  -2   2   81.89    3.10
  -2  -2   2   79.59    3.70
  -2  -2   2   95.09   26.00
  -2  -2   2   81.39    3.00
   2  -2  -2   82.29    2.90
   2  -2  -2   88.39    3.00
  -2   2   2   80.09    2.90
  -2   2   2   72.89    8.30
   2   2  -2   76.29    3.80
   2   2  -2   77.19    4.10
  -2   2   2   78.09    3.20
  -2   2   2   75.19    3.10
  -2   2   2   80.09    4.20
   2   2  -2   79.69    3.20
   2   2  -2   73.29    3.40
  -2   2   2   79.39    3.20
   2   2  -2   82.29    3.00
   2   2  -2   67.19   12.00
  -1  -2   2  388.16   12.90
  -1  -2   2  389.06   13.50
   1  -2  -2  358.16   13.20
  -1  -2   2  368.16   13.30
   1  -2  -2  398.96   13.00
   1  -2  -2  357.76   13.40
  -1  -2   2  376.16   13.50
   1  -2  -2  390.26   12.90
  -1  -2   2  395.16   14.30
   1   2  -2  364.26   12.90
   1   2  -2  377.46   13.40
  -1   2   2  376.46   13.40
  -1   2   2  383.46   12.90
  -1   2   2  358.96   13.60
  -1   2   2  383.26   13.10
   1   2  -2  370.96   19.30
  -1   2   2  386.96   17.30
  -1   2   2  376.46   13.00
   0  -2  -2  483.95   16.90
   0  -2   2  502.95   16.60
   0  -2  -2  486.65   16.70
   0  -2  -2  496.75   16.60
   0  -2  -2  440.96   16.50
   0   2   2  468.85   22.00
   0   2   2  469.25   16.60
   0   2  -2  499.45   17.00
   0   2  -2  460.15   16.60
   0   2  -2  489.45   16.70
   0   2   2  483.85   17.00
   0   2   2  472.35   16.40
   0   2  -2  476.15   16.40
   0   2   2  482.55   16.50
   0   2   2  508.95   21.80
  -1  -2  -2 2808.62   96.99
  -1   2  -2 2883.21  104.89
   1   2   2 3045.30  110.39
   1   2   2 3304.57  111.49
  -1   2  -2 3139.39  104.79
   2  -2   2 1780.82   61.39
   2  -2   2 1790.52   60.89
  -2  -2  -2 1850.51   61.49
  -2   2  -2 1838.22   60.29
   2   2   2 1782.42   60.49
  -2   2  -2 1772.62   58.99
  -2   2  -2 1773.02   59.59
   2   2   2 1666.13   59.49
  -2   2  -2 1692.33   58.99
   2   2   2 1717.23   58.99
  -2   2  -2 1756.42   60.19
   3  -2   2  661.33   22.20
  -3  -2  -2  608.44   47.50
  -3  -2  -2  690.83   22.90
   3  -2   2  681.03   22.10
   3  -2   2  690.53   23.70
  -3  -2  -2  623.64   22.20
  -3  -2  -2  572.94   22.60
  -3  -2  -2  679.63   22.20
  -3  -2  -2  637.04   23.40
  -3   2  -2  651.23   21.80
   3   2   2  663.43   22.40
  -3   2  -2  641.74   21.90
  -3   2  -2  637.74   22.30
   3   2   2  630.54   21.50
  -3   2  -2  609.04   23.40
  -3   2  -2  657.03   21.40
   3   2   2  551.44   21.90
   3   2   2  659.23   21.90
   3   2   2  626.04   23.40
   3   2   2  644.34   22.50
   3   2   2  674.13   22.30
   3   2   2  631.94   22.00
  -3   2  -2  657.33   30.70
  -3   2  -2  590.14   21.50
  -3   2  -2  641.34   21.70
   3   2   2  646.14   21.40
  -3   2  -2  606.24   21.90
  -3   2  -2  602.64   22.10
  -4  -2  -2  772.42   25.50
  -4  -2  -2  760.12   25.50
  -4  -2  -2  761.32   25.60
   4  -2   2  717.03   25.60
   4  -2   2  726.13   25.50
   4  -2   2  777.02   25.70
  -4  -2  -2  719.03   26.40
   4  -2   2  748.73   25.60
  -4  -2  -2  749.92   26.00
  -4  -2  -2  787.42   25.70
  -4  -2  -2  774.32   26.20
  -4   2  -2  679.13   26.00
  -4   2  -2  719.23   25.50
   4   2   2  707.83   26.00
   4   2   2  768.82   26.60
  -4   2  -2  737.23   25.70
   4   2   2  761.32   27.70
   4   2   2  750.32   25.90
   4   2   2  755.52   25.30
   4   2   2  720.43   25.30
   4   2   2  771.02   25.80
  -4   2  -2  744.63   36.60
   4   2   2  766.62   26.60
  -4   2  -2  729.43   25.70
  -4   2  -2  779.32   26.10
  -4   2  -2  753.22   25.60
  -4   2  -2  745.33   25.20
   4   2   2  747.73   26.40
   5  -2   2  319.27   11.20
   5  -2   2  322.17   11.80
  -5  -2  -2  333.57   11.20
   5  -2   2  316.07   11.60
   5  -2   2  318.07   11.40
  -5  -2  -2  323.47   11.00
   5  -2   2  328.47   11.10
  -5  -2  -2  313.47   11.60
  -5  -2  -2  344.37   12.30
  -5  -2  -2  306.17   11.10
  -5  -2  -2  323.77   11.10
   5  -2   2  326.57   11.00
  -5  -2  -2  304.67   11.70
   5  -2   2  325.97   11.10
  -5  -2  -2  329.67   11.00
   5   2   2  304.17   12.30
  -5   2  -2  309.57   10.30
   5   2   2  291.67   10.20
   5   2   2  311.67   11.60
   5   2   2  287.37   11.20
   5   2   2  265.47   15.60
  -5   2  -2  312.27   10.40
   5   2   2  298.67   11.70
   5   2   2  314.27   11.90
  -5   2  -2  286.37   23.50
  -5   2  -2  312.07   11.30
   5   2   2  268.77   10.90
  -5   2  -2  305.77   10.90
  -5   2  -2  295.77   10.90
   5   2   2  318.57   11.20
  -5   2  -2  284.87   10.60
   5   2   2  299.97   10.50
   5   2   2  306.37   10.40
  -5   2  -2  287.37   10.80
  -5   2  -2  312.47   11.20
  -6  -2  -2  145.19    5.80
  -6  -2  -2  160.88    6.10
  -6  -2  -2  151.08    5.40
  -6  -2  -2  145.99    5.20
   6  -2   2  135.39    5.30
   6  -2   2  142.79    5.20
  -6  -2  -2  143.79    6.10
   6  -2   2  140.69    5.10
  -6  -2  -2  145.19    6.00
   6  -2   2  148.39    5.40
  -6  -2  -2  150.58    6.60
  -6  -2  -2  145.59    5.10
  -6  -2  -2  153.08    5.20
   6  -2   2  144.29    5.20
  -6  -2  -2  142.09    5.30
   6  -2   2  147.99    5.80
   6  -2   2  150.28    6.10
   6   2   2  138.19    5.10
  -6   2  -2  143.69    5.30
   6   2   2  149.99    5.40
   6   2   2  142.99    6.30
   6   2   2  142.39    6.70
  -6   2  -2  151.28    6.20
   6   2   2  148.69    6.20
   6   2   2  145.49    6.00
   6   2   2  151.98    7.00
   6   2   2  147.79    8.90
  -6   2  -2  146.59    6.20
  -6   2  -2  174.98   23.00
   6   2   2  138.39    5.70
  -6   2  -2  148.39    5.30
   7  -2   2  352.26   12.30
  -7  -2  -2  329.37   11.50
  -7  -2  -2  322.77   12.60
   7  -2   2  327.97   11.40
  -7  -2  -2  326.87   12.50
  -7  -2  -2  307.17   12.50
  -7  -2  -2  348.47   11.70
   7  -2   2  334.07   13.80
   7  -2   2  342.27   11.80
  -7  -2  -2  331.77   11.40
  -7  -2  -2  343.37   11.50
  -7  -2  -2  330.27   12.50
  -7  -2  -2  324.47   13.20
   7  -2   2  324.87   11.70
   7  -2   2  336.17   11.50
  -7  -2  -2  346.77   12.30
  -7  -2  -2  334.17   11.80
  -7   2  -2  317.57   10.80
  -7   2  -2  323.07   30.90
  -7   2  -2  306.67   12.70
   7   2   2  314.17   12.10
   7   2   2  309.97   12.80
   7   2   2  318.67   12.30
  -7   2  -2  307.07   12.10
   7   2   2  305.47   11.10
   7   2   2  314.57   15.80
  -7   2  -2  314.87   11.10
  -7   2  -2  327.67   12.20
   7   2   2  323.37   13.40
  -7   2  -2  315.97   11.50
  -7   2  -2  306.97   11.50
   8  -2   2  158.08    6.10
  -8  -2  -2  162.48    7.00
  -8  -2  -2  162.38    5.90
   8  -2   2  180.88    8.10
   8  -2   2  160.38    5.80
  -8  -2  -2  161.48    5.70
   8  -2   2  152.78    6.90
  -8  -2  -2  153.68    6.90
  -8  -2  -2  161.88    5.80
  -8  -2  -2  160.78    6.50
   8  -2   2  173.88    6.00
   8  -2   2  143.89    6.50
   8  -2   2  161.78    5.70
  -8  -2  -2  159.38    5.70
   8  -2   2  155.48    5.70
  -8  -2  -2  155.38    7.00
  -8  -2  -2  162.08    6.00
  -8  -2  -2  162.28    6.80
   8   2   2  156.08   11.60
  -8   2  -2  153.58    6.80
   8   2   2  156.78    7.10
   8   2   2  153.78    8.00
  -8   2  -2  155.68    5.40
  -8   2  -2  154.58    6.90
  -8   2  -2  159.78    5.80
   8   2   2  151.98    5.70
   8   2   2  130.59    6.30
   8   2   2  145.19    7.50
   8   2   2  159.28    6.90
   9  -2   2  449.76   15.10
   9  -2   2  406.76   16.10
  -9  -2  -2  446.56   15.00
  -9  -2  -2  438.96   16.40
  -9  -2  -2  436.66   16.30
   9  -2   2  473.05   15.50
   9  -2   2  407.46   16.50
   9  -2   2  432.16   15.50
  -9  -2  -2  416.06   17.30
  -9  -2  -2  429.96   15.40
   9  -2   2  435.86   15.00
  -9  -2  -2  439.06   15.10
   9  -2   2  441.16   16.60
  -9  -2  -2  456.15   15.20
  -9  -2  -2  437.36   15.10
  -9  -2  -2  433.66   16.50
   9  -2   2  421.36   15.20
  -9  -2  -2  453.95   16.10
  -9  -2  -2  457.85   16.60
  -9   2  -2  434.16   15.30
   9   2   2  430.16   15.30
   9   2   2  419.66   17.60
   9   2   2  427.46   16.90
   9   2   2  456.35   16.70
  -9   2  -2  445.96   16.80
  -9   2  -2  437.86   16.70
 -10  -2  -2  125.19    4.90
 -10  -2  -2  130.99    5.90
 -10  -2  -2  150.18    7.60
 -10  -2  -2  145.79    6.40
  10  -2   2  146.99    5.60
  10  -2   2  147.09    5.30
 -10  -2  -2  135.09    5.10
  10  -2   2  141.99    5.10
  10  -2   2  140.59    6.70
 -10  -2  -2  134.19    5.30
  10  -2   2  154.88    5.40
  10  -2   2  143.19    5.10
  10  -2   2  142.79    6.50
 -10  -2  -2  139.59    6.40
 -10   2  -2  141.29    6.40
 -10   2  -2  124.49    5.10
  10   2   2  141.99    6.80
 -10   2  -2  131.99    6.40
  10   2   2  119.09    5.10
 -10   2  -2  139.29   11.60
 -10   2  -2  132.49    7.50
  11  -2   2   39.90    1.70
 -11  -2  -2   36.50    3.10
 -11  -2  -2   41.90    2.30
  11  -2   2   40.60    1.80
  11  -2   2   40.30    3.20
  11  -2   2   42.40    2.20
  11  -2   2   40.90    1.70
 -11  -2  -2   43.00    4.40
  11  -2   2   48.20    3.10
  11  -2   2   39.60    1.90
 -11  -2  -2   38.00    1.60
 -11   2  -2   37.50    1.90
 -11   2  -2   25.50    9.50
 -11   2  -2   38.10    2.80
  11   2   2   36.60    1.90
 -11   2  -2   35.70    3.00
 -11   2  -2   38.40    2.90
  11   2   2   39.40    3.10
  11   2   2   34.90    2.90
 -11   2  -2   43.30    4.10
  12  -2   2  204.48    7.90
  12  -2   2  204.68    7.00
  12  -2   2  198.78    7.00
  12  -2   2  183.08    8.50
  12  -2   2  202.98    6.90
  12   2   2  186.98    7.90
  12   2   2  173.28    8.20
 -12   2  -2  163.68    8.00
 -12   2  -2  200.28    6.80
  12   2   2  186.28    6.80
 -12   2  -2  199.88    8.10
  13  -3  -2   79.99    2.90
 -13  -3   2   79.09    2.90
 -13  -3   2   83.99    3.80
  13  -3  -2   77.19    2.80
  13  -3  -2   81.09    3.60
  13  -3  -2   75.49    3.00
 -13   3   2   73.59    2.90
 -13   3   2   73.39    3.70
  13   3  -2   74.49    3.00
  13   3  -2   69.79    3.70
 -12  -3   2   41.80    1.70
  12  -3  -2   40.30    1.90
  12  -3  -2   40.20    2.50
  12  -3  -2   42.00    2.10
  12  -3  -2   42.40    1.70
 -12  -3   2   42.60    2.40
  12  -3  -2   46.10    3.00
 -12  -3   2   42.30    1.60
  12  -3  -2   42.40    1.80
  12  -3  -2   41.30    1.70
 -12  -3   2   41.80    1.80
 -12   3   2   40.80    1.90
  12   3  -2   39.80    2.80
  12   3  -2   41.10    3.20
 -12   3   2   43.00    2.80
  12   3  -2   39.40    1.90
  12   3  -2   44.60    5.10
  12   3  -2   37.80   11.20
  11  -3  -2   45.90    2.30
 -11  -3   2   46.60    2.70
 -11  -3   2   46.10    1.80
 -11  -3   2   44.40    3.00
  11  -3  -2   43.20    2.70
 -11  -3   2   47.20    1.90
  11  -3  -2   46.40    3.10
  11  -3  -2   45.20    2.00
 -11  -3   2   43.80    2.20
 -11  -3   2   47.80    2.00
  11  -3  -2   36.90    3.70
  11  -3  -2   49.00    2.10
  11  -3  -2   44.30    1.90
  11  -3  -2   44.50    1.80
 -11  -3   2   43.90    1.90
 -11   3   2   18.70   25.30
  11   3  -2   42.00    2.90
  11   3  -2   44.00    2.00
  11   3  -2   44.70    4.30
 -11   3   2   37.20    2.80
  11   3  -2   38.70    3.00
 -11   3   2   41.00    1.90
  11   3  -2   33.60    7.70
  11   3  -2   35.30    4.20
 -10  -3   2  127.79    4.70
  10  -3  -2  119.89    4.90
 -10  -3   2  128.89    5.50
 -10  -3   2  123.09    5.80
  10  -3  -2  138.79    5.30
  10  -3  -2  127.39    4.60
 -10  -3   2  129.79    4.70
  10  -3  -2  140.19    4.80
  10  -3  -2  126.49    6.10
 -10  -3   2  130.69    6.00
 -10  -3   2  128.19    4.80
 -10  -3   2  121.39    5.20
  10  -3  -2  122.49    5.60
 -10  -3   2  123.59    4.60
  10  -3  -2  126.29    4.60
 -10  -3   2  123.89    5.90
 -10  -3   2  133.29    6.40
  10   3  -2  119.19   10.70
 -10   3   2  119.69    4.60
 -10   3   2   59.19   25.20
  10   3  -2  120.49    5.70
  10   3  -2  113.59    5.70
 -10   3   2  118.49    4.30
  10   3  -2  115.19    6.80
 -10   3   2  118.59    5.40
 -10   3   2  119.29    5.60
 -10   3   2  122.79    5.10
  10   3  -2  120.39    4.60
  -9  -3   2   64.69    4.00
   9  -3  -2   58.89    3.10
  -9  -3   2   62.89    2.50
   9  -3  -2   56.49    2.50
   9  -3  -2   58.99    2.30
  -9  -3   2   58.29    2.30
  -9  -3   2   57.59    3.10
   9  -3  -2   59.29    3.50
  -9  -3   2   58.29    2.20
  -9  -3   2   53.19    3.30
  -9  -3   2   54.89    4.30
  -9  -3   2   55.29    2.40
   9  -3  -2   57.99    2.20
  -9  -3   2   56.99    2.60
  -9   3   2   52.99    2.80
  -9   3   2   49.80    2.30
   9   3  -2   63.59    5.00
   9   3  -2   47.20    7.00
  -9   3   2   54.49    2.10
  -9   3   2   52.09    3.00
   9   3  -2   52.59    2.30
   9   3  -2   51.69    2.40
   9   3  -2   50.79    3.20
  -9   3   2   49.10   24.30
  -9   3   2   55.69    3.20
   9   3  -2   50.29    3.30
   8  -3  -2  201.98    7.10
  -8  -3   2  207.08    7.20
  -8  -3   2  205.58    8.00
   8  -3  -2  198.98    7.10
   8  -3  -2  218.48    8.00
  -8  -3   2  206.18    7.10
  -8  -3   2  196.68    7.30
   8  -3  -2  212.98    7.30
   8  -3  -2  194.38    9.70
  -8  -3   2  209.68    7.50
   8  -3  -2  204.68    7.30
   8  -3  -2  212.58    8.30
  -8  -3   2  202.08    7.20
   8  -3  -2  214.48    9.30
   8  -3  -2  208.78    7.60
  -8  -3   2  178.78    8.20
  -8  -3   2  195.98    8.30
  -8  -3   2  193.98    8.30
  -8   3   2  200.18    7.90
   8   3  -2  203.98    7.90
   8   3  -2  182.68    7.20
  -8   3   2  190.58    7.00
   8   3  -2  194.78    8.00
  -8   3   2  192.88    7.80
   8   3  -2  189.58   10.90
   8   3  -2  190.88    8.80
   8   3  -2  173.18    8.70
   8   3  -2  202.68    7.00
  -8   3   2  207.88    7.20
   7  -3  -2  104.89    4.70
   7  -3  -2  107.69    4.50
  -7  -3   2  109.89    4.70
  -7  -3   2   97.29    4.40
   7  -3  -2  102.49    5.70
  -7  -3   2  100.89    3.70
   7  -3  -2  103.89    4.00
  -7  -3   2  104.99    4.10
  -7  -3   2  103.69    3.90
   7  -3  -2  103.99    3.70
  -7  -3   2  102.39    3.80
  -7  -3   2  105.89    4.00
  -7  -3   2  106.19    4.80
   7  -3  -2  106.49    4.00
   7  -3  -2  106.09    3.80
   7  -3  -2  105.79    3.70
   7   3  -2   97.99    3.60
  -7   3   2   92.79    3.50
  -7   3   2   92.39    4.20
  -7   3   2   99.79   15.90
   7   3  -2   96.39    4.40
  -7   3   2   93.99    4.30
   7   3  -2   98.39    4.40
   7   3  -2   97.09    3.50
  -7   3   2   96.89    3.60
  -7   3   2   90.09    4.20
   7   3  -2  100.49    6.90
   7   3  -2  101.09    5.10
   6  -3  -2    6.70    0.40
  -6  -3   2    6.10    0.60
  -6  -3   2    6.10    0.60
  -6  -3   2    4.90    0.90
   6  -3  -2    6.00    0.60
   6  -3  -2    5.60    1.30
  -6  -3   2    6.90    0.40
   6  -3  -2    6.40    0.60
   6  -3  -2    6.40    1.30
  -6  -3   2    6.40    0.50
  -6  -3   2    6.20    0.50
   6  -3  -2    5.70    0.80
   6  -3  -2    6.90    0.40
   6  -3  -2    6.90    0.90
   6   3  -2    4.90    0.50
  -6   3   2    5.40    0.80
  -6   3   2   12.00    8.90
   6   3  -2    6.00    0.90
   6   3  -2    4.60    0.80
   6   3  -2    2.50    1.40
  -6   3   2    5.80    0.80
  -6   3   2    5.30    0.80
   6   3  -2    4.60    1.10
  -6   3   2    5.00    0.40
  -6   3   2    8.70    3.00
   6   3  -2    5.90    0.60
   5  -3  -2  271.37    9.30
   5  -3  -2  260.87    9.90
  -5  -3   2  285.87    9.50
  -5  -3   2  273.67   11.80
  -5  -3   2  308.37   11.00
   5  -3  -2  276.87   11.00
   5  -3  -2  259.57   12.00
   5  -3  -2  279.37   10.80
  -5  -3   2  269.87   10.20
   5  -3  -2  270.07    9.50
   5  -3  -2  257.17    9.30
  -5  -3   2  271.27    9.50
   5  -3  -2  253.97    9.80
  -5  -3   2  273.57    9.40
   5   3  -2  254.77    8.60
  -5   3   2  234.78    9.30
   5   3  -2  255.77    8.60
  -5   3   2  239.58    9.00
  -5   3   2  229.18    9.70
   5   3  -2  227.68   11.60
  -5   3   2  255.27    9.00
  -5   3   2  263.37   17.80
  -5   3   2  238.28    9.70
   5   3  -2  253.27   10.80
   5   3  -2  253.87    9.70
   5   3  -2  249.08    9.20
  -5   3   2  228.18   13.20
   5   3  -2  265.37   15.70
  -5   3   2  242.08    8.60
  -5   3   2  272.87   14.00
  -5   3   2  250.17    8.60
   4  -3  -2  775.62   26.20
   4  -3  -2  792.22   26.10
   4  -3  -2  811.42   28.40
  -4  -3   2  678.53   27.50
  -4  -3   2  771.32   26.10
  -4  -3   2  823.92   28.00
  -4  -3   2  741.23   26.60
  -4   3   2  707.13   26.60
  -4   3   2  717.53   25.50
   4   3  -2  688.53   32.80
  -4   3   2  743.53   26.70
  -4   3   2  722.23   24.90
   4   3  -2  644.84   44.70
   4   3  -2  749.53   24.80
   4   3  -2  750.82   26.40
  -4   3   2  793.52   25.50
  -4   3   2  709.23   24.70
  -3  -3   2  430.06   15.00
   3  -3  -2  442.76   16.60
  -3  -3   2  435.66   15.10
  -3  -3   2  449.95   15.40
   3  -3  -2  474.45   16.70
  -3  -3   2  458.55   16.80
   3  -3  -2  409.26   16.40
   3   3  -2  412.36   16.10
   3   3  -2  446.26   14.10
   3   3  -2  404.36   14.00
   3   3  -2  389.26   26.80
   3   3  -2  399.16   13.80
  -3   3   2  415.46   14.40
  -3   3   2  371.06   18.80
  -3   3   2  435.86   15.30
   3   3  -2  399.86   14.20
   3   3  -2  407.36   14.80
   3   3  -2  358.56   20.30
  -2  -3   2  548.55   20.40
  -2  -3   2  544.75   20.10
  -2  -3   2  563.04   19.00
   2  -3  -2  535.75   20.20
   2  -3  -2  555.74   18.70
  -2   3   2  449.66   21.80
   2   3  -2  484.95   16.90
   2   3  -2  488.05   18.00
  -2   3   2  443.46   16.90
   2   3  -2  489.75   17.20
   2   3  -2  467.05   17.00
   2   3  -2  517.75   17.80
  -2   3   2  551.44   17.90
  -2   3   2  501.55   17.30
   2   3  -2  507.25   17.00
  -2   3   2  527.15   17.80
  -2   3   2  552.14   20.80
   2   3  -2  509.15   25.60
  -1  -3   2  213.28    8.40
  -1  -3   2  220.88    9.20
  -1   3   2  215.48   11.30
   1   3  -2  210.38    7.20
   1   3  -2  210.38    7.50
  -1   3   2  202.78   10.30
   1   3  -2  195.78    8.40
  -1   3   2  208.88    8.00
   1   3  -2  185.48    7.20
   1   3  -2  216.38    7.90
   1   3  -2  199.88   12.70
   0  -3   2  173.08    6.70
   0  -3   2  184.08    8.00
   0  -3   2  170.98    6.70
   0  -3  -2  178.28    6.60
   0   3  -2  183.08    6.30
   0   3   2  167.08    6.10
   0   3  -2  184.08    6.00
   0   3   2  172.88    7.00
   0   3  -2  172.68    6.70
   0   3  -2  169.68    6.20
   0   3   2  169.48    6.40
   0   3   2  164.98   10.80
   0   3   2  181.78   10.90
   0   3   2  163.88    6.70
   0   3  -2  158.08    7.10
   0   3  -2  169.58    6.00
   1  -3   2  105.49    4.00
  -1  -3  -2  111.19    3.90
   1  -3   2  103.09    4.10
  -1   3  -2  103.89    4.10
  -1   3  -2  107.59    4.30
  -1   3  -2  104.09    3.70
   1   3   2  101.29    3.60
   1   3   2   94.89    4.40
  -1   3  -2  103.19    4.20
   1   3   2  106.79    4.80
  -1   3  -2   94.39    4.80
  -1   3  -2  102.49    4.10
   1   3   2  106.99   10.60
   1   3   2  102.09    4.00
   1   3   2   89.49   11.50
  -1   3  -2  104.29    3.90
   1   3   2  102.59    3.70
   1   3   2  100.49    3.80
  -1   3  -2  106.09    3.80
  -2  -3  -2 1218.18   41.10
   2   3   2 1142.59   38.20
   2   3   2 1087.59   39.10
  -2   3  -2 1120.99   39.30
   2   3   2 1122.59   38.40
   2   3   2 1150.58   38.70
   2   3   2 1141.19   38.70
   2   3   2 1129.99   38.30
   2   3   2 1106.89   38.60
  -2   3  -2 1184.18   39.30
  -3  -3  -2  648.84   22.80
  -3  -3  -2  651.33   23.30
   3  -3   2  693.33   22.80
  -3  -3  -2  679.03   22.80
   3  -3   2  682.23   22.90
  -3  -3  -2  704.43   23.00
  -3  -3  -2  657.83   23.50
  -3   3  -2  638.94   22.60
  -3   3  -2  570.14   21.20
   3   3   2  640.34   21.50
   3   3   2  597.24   21.10
  -3   3  -2  626.84   21.70
   3   3   2  581.24   39.40
   3   3   2  623.94   22.40
   3   3   2  623.04   21.70
   3   3   2  643.64   21.10
  -3   3  -2  614.54   21.50
   3   3   2  601.54   21.90
  -4  -3  -2  180.88    6.30
   4  -3   2  167.28    6.20
   4  -3   2  190.68    6.20
  -4  -3  -2  181.38    6.30
  -4  -3  -2  174.18    6.30
   4  -3   2  188.28    6.70
  -4  -3  -2  154.48    6.90
  -4  -3  -2  179.78    6.10
   4  -3   2  178.98    6.30
   4  -3   2  161.38    6.80
  -4  -3  -2  188.28    6.20
  -4   3  -2  170.88    6.60
   4   3   2  180.58    6.80
   4   3   2  172.88    6.70
   4   3   2  181.28    8.60
  -4   3  -2  174.58    9.20
   4   3   2  175.88    6.20
  -4   3  -2  165.28    6.70
   4   3   2  169.88    6.30
  -4   3  -2  171.68    6.70
   4   3   2  164.78    7.00
  -4   3  -2  173.28    7.10
  -4   3  -2  174.58    6.10
  -4   3  -2  175.48    6.10
  -4   3  -2  172.78    6.70
   4   3   2  176.38    7.70
   4   3   2  183.78    7.30
  -5  -3  -2  163.68    6.30
  -5  -3  -2  156.58    5.50
   5  -3   2  160.18    6.20
  -5  -3  -2  160.88    6.50
   5  -3   2  154.98    5.70
   5  -3   2  156.68    5.60
   5  -3   2  158.38    6.30
   5  -3   2  155.68    5.50
  -5  -3  -2  162.48    5.70
  -5  -3  -2  149.69    6.40
  -5  -3  -2  160.68    5.80
  -5  -3  -2  160.88    5.60
  -5  -3  -2  162.38    5.60
   5   3   2  154.88    5.30
   5   3   2  144.79    5.40
   5   3   2  132.09    5.80
  -5   3  -2  149.39    5.20
   5   3   2  150.98    6.10
  -5   3  -2  140.79    5.80
  -5   3  -2  149.19    5.30
   5   3   2  151.48    7.00
  -5   3  -2  147.79    5.90
   5   3   2  147.99    6.00
   5   3   2  143.89    6.60
   5   3   2  142.29    6.20
   5   3   2  140.59    8.10
  -5   3  -2  152.98    6.00
  -5   3  -2  144.79    5.80
  -6  -3  -2  681.23   22.80
  -6  -3  -2  665.23   22.70
  -6  -3  -2  661.93   23.50
   6  -3   2  651.03   22.90
  -6  -3  -2  680.33   23.70
  -6  -3  -2  721.03   26.60
   6  -3   2  671.83   23.70
   6  -3   2  667.03   23.00
  -6  -3  -2  670.63   23.80
  -6  -3  -2  670.33   23.00
   6  -3   2  665.13   22.80
  -6  -3  -2  675.93   22.90
   6  -3   2  669.43   22.70
   6  -3   2  638.04   23.50
  -6   3  -2  651.93   22.60
   6   3   2  641.94   21.80
   6   3   2  601.34   23.60
   6   3   2  652.33   25.80
   6   3   2  632.44   22.70
  -6   3  -2  620.04   22.30
  -6   3  -2  650.23   21.70
   6   3   2  637.44   21.70
  -6   3  -2  640.14   22.50
   6   3   2  618.54   22.40
   6   3   2  618.24   22.70
   6   3   2  623.84   22.60
   6   3   2  634.04   23.60
  -6   3  -2  633.34   21.60
   7  -3   2   97.29    4.70
  -7  -3  -2  103.69    4.50
   7  -3   2  104.39    3.90
  -7  -3  -2  101.29    3.90
  -7  -3  -2  100.69    3.80
   7  -3   2  113.39    4.50
  -7  -3  -2  101.59    4.90
   7  -3   2  102.49    3.70
  -7  -3  -2   98.39    4.80
   7  -3   2   99.69    3.70
  -7  -3  -2  102.19    4.10
   7  -3   2  104.09    4.50
  -7  -3  -2  100.79    3.70
  -7  -3  -2   99.79    3.70
  -7  -3  -2  102.29    5.00
   7  -3   2   98.69    3.90
   7   3   2   90.89    4.60
   7   3   2   92.49    4.60
  -7   3  -2  107.69    4.70
   7   3   2   95.19    5.50
  -7   3  -2   93.19    3.60
  -7   3  -2  100.79    3.80
  -7   3  -2   96.19    4.30
   7   3   2   97.69    3.70
   7   3   2   99.79    4.90
   7   3   2   93.09    3.80
   7   3   2   93.89    5.60
  -7   3  -2   95.09    4.70
   7   3   2   96.19    8.00
  -8  -3  -2  251.87    9.80
  -8  -3  -2  250.57    9.00
  -8  -3  -2  251.27    8.80
   8  -3   2  249.68    9.80
   8  -3   2  257.37    8.80
  -8  -3  -2  256.07    9.20
  -8  -3  -2  249.08    9.10
   8  -3   2  249.28   10.30
   8  -3   2  257.37    8.90
   8  -3   2  259.87    9.10
  -8  -3  -2  253.97    8.90
  -8  -3  -2  259.57   10.40
   8  -3   2  261.67   10.30
  -8  -3  -2  251.97   10.20
  -8  -3  -2  255.47   10.20
  -8  -3  -2  247.08   10.30
  -8   3  -2  242.48    8.40
   8   3   2  236.58   11.00
   8   3   2  228.28    8.70
   8   3   2  234.78    9.80
  -8   3  -2  249.38    8.70
  -8   3  -2  244.18    9.20
  -8   3  -2  251.97   13.90
   8   3   2  227.08    9.90
  -8   3  -2  242.98    9.60
  -8   3  -2  244.68    9.80
  -8   3  -2  235.88   10.60
   9  -3   2  307.77   12.10
  -9  -3  -2  322.47   12.40
  -9  -3  -2  304.87   11.00
   9  -3   2  314.77   11.60
  -9  -3  -2  321.67   11.60
  -9  -3  -2  290.27   12.20
   9  -3   2  299.97   10.60
  -9  -3  -2  306.27   10.60
  -9  -3  -2  301.37   10.50
   9  -3   2  315.97   11.20
  -9  -3  -2  301.37   10.80
  -9  -3  -2  283.67   11.90
   9  -3   2  295.97   10.70
   9  -3   2  305.17   10.80
  -9  -3  -2  309.67   10.70
  -9  -3  -2  304.27   12.10
   9  -3   2  290.17   12.00
   9  -3   2  295.27   10.50
   9   3   2  286.37   10.30
  -9   3  -2  283.57   11.40
  -9   3  -2  287.57   10.20
  -9   3  -2  279.97   12.50
   9   3   2  281.07   11.70
  -9   3  -2  274.57   14.90
   9   3   2  297.17   11.50
  -9   3  -2  285.27   11.10
  10  -3   2   33.40    1.70
 -10  -3  -2   31.50    1.60
  10  -3   2   31.80    2.70
  10  -3   2   33.50    3.20
  10  -3   2   31.70    1.40
  10  -3   2   33.30    2.30
 -10  -3  -2   34.60    1.50
 -10  -3  -2   32.90    1.40
 -10  -3  -2   34.50    2.70
 -10  -3  -2   35.00    3.50
  10  -3   2   34.50    2.00
 -10  -3  -2   32.90    2.30
  10  -3   2   31.90    1.50
 -10  -3  -2   38.40    3.40
 -10  -3  -2   34.80    1.80
 -10  -3  -2   32.70    1.50
  10  -3   2   32.10    1.60
 -10   3  -2   32.60    1.70
  10   3   2   33.60    1.70
  10   3   2   29.10    2.70
  10   3   2   32.50    2.70
 -10   3  -2   34.40    3.20
  10   3   2   68.99   44.90
 -10   3  -2   30.70    2.60
 -10   3  -2   32.10    3.10
 -10   3  -2   22.40    5.30
 -11  -3  -2  165.58    6.00
  11  -3   2  173.88    6.00
  11  -3   2  171.38    6.10
  11  -3   2  179.48    6.20
 -11  -3  -2  170.68    6.00
  11  -3   2  169.98    6.90
 -11  -3  -2  172.98    8.30
 -11  -3  -2  160.38    6.70
 -11  -3  -2  167.78    5.90
  11  -3   2  164.68    6.10
  11  -3   2  166.78    6.40
  11  -3   2  161.98    7.40
  11   3   2  207.98   71.29
  11   3   2  157.88    5.80
 -11   3  -2  162.38    6.90
 -11   3  -2  150.58    7.30
 -11   3  -2  151.98    7.80
 -11   3  -2  154.98    5.80
 -11   3  -2  137.39   13.80
  11   3   2  156.78    6.90
  12  -3   2  102.19    3.60
  12  -3   2  101.79    4.30
  12  -3   2   99.69    3.70
 -12  -3  -2  103.19    4.70
  12  -3   2   98.49    3.70
 -12  -3  -2   97.59    3.60
 -12   3  -2   94.49    3.50
 -12   3  -2   86.09    4.30
 -13  -4   2   93.89    3.40
  13  -4  -2   97.79    3.80
 -13  -4   2  101.39    3.90
  13  -4  -2   89.59    4.00
  13  -4  -2  100.69    3.50
  13  -4  -2   98.09    3.50
 -13   4   2   90.89    3.40
  13   4  -2   93.49    3.50
 -13   4   2   92.29    4.80
  13   4  -2   91.69    4.10
 -13   4   2   90.89    3.90
 -12  -4   2   20.30    0.90
  12  -4  -2   19.10    0.90
 -12  -4   2   18.50    0.90
  12  -4  -2   18.40    1.10
 -12  -4   2   20.60    1.60
 -12  -4   2   17.80    1.10
  12  -4  -2   18.80    1.00
  12  -4  -2   20.80    3.10
  12  -4  -2   18.90    0.90
  12  -4  -2   18.90    1.30
  12  -4  -2   18.50    1.90
  12  -4  -2   20.00    1.60
  12   4  -2  -24.90   66.89
 -11  -4   2   35.10    1.50
  11  -4  -2   31.50    2.20
  11  -4  -2   33.10    1.70
  11  -4  -2   35.90    1.60
 -11  -4   2   31.90    2.60
  11  -4  -2   32.50    2.70
 -11  -4   2   35.20    2.50
  11  -4  -2   35.50    1.90
 -11  -4   2   33.30    4.20
 -11  -4   2   34.90    1.40
 -11  -4   2   37.90    3.50
 -11  -4   2   34.70    1.70
  11  -4  -2   32.10    1.50
  11  -4  -2   35.00    1.40
  11   4  -2   34.30    2.30
 -11   4   2   31.00    2.60
  11   4  -2   37.20    4.50
 -11   4   2   30.80    1.50
 -11   4   2   31.70    2.00
  11   4  -2   32.40    1.60
 -11   4   2   32.60    1.40
 -11   4   2   30.20    2.60
  11   4  -2   29.20    2.40
 -10  -4   2  505.05   17.60
  10  -4  -2  505.15   17.70
 -10  -4   2  502.35   18.40
 -10  -4   2  521.65   17.60
 -10  -4   2  500.85   17.40
  10  -4  -2  525.65   19.10
 -10  -4   2  515.85   18.90
 -10  -4   2  491.55   18.90
  10  -4  -2  507.35   17.60
  10  -4  -2  516.65   17.80
  10  -4  -2  507.25   18.40
  10  -4  -2  500.15   17.40
 -10  -4   2  498.25   17.40
 -10  -4   2  529.95   17.80
  10  -4  -2  502.25   17.40
 -10   4   2  460.85   16.80
  10   4  -2  480.15   16.30
  10   4  -2  448.66   22.40
  10   4  -2  461.15   19.50
  10   4  -2  435.26   18.50
  10   4  -2  467.75   17.30
  10   4  -2  490.35   17.50
  10   4  -2  471.85   16.20
 -10   4   2  458.85   17.20
 -10   4   2  451.35   16.10
  10   4  -2  487.75   17.30
 -10   4   2  464.85   16.00
  -9  -4   2   52.89    2.40
   9  -4  -2   53.69    2.20
  -9  -4   2   56.79    2.60
   9  -4  -2   54.79    2.30
  -9  -4   2   53.69    2.20
   9  -4  -2   61.39    2.70
  -9  -4   2   55.29    3.60
  -9  -4   2   54.39    3.50
   9  -4  -2   57.29    2.20
  -9  -4   2   56.29    2.20
  -9  -4   2   53.29    2.30
   9  -4  -2   62.39    3.50
   9  -4  -2   55.89    4.10
  -9  -4   2   56.09    3.20
   9  -4  -2   54.39    2.50
   9   4  -2   49.99    4.50
   9   4  -2   51.59    3.20
   9   4  -2   53.09    2.30
  -9   4   2   54.49   17.60
   9   4  -2   49.90    3.70
  -9   4   2   52.89    3.30
  -9   4   2   54.39    3.20
   9   4  -2   49.00    3.80
  -9   4   2   57.39    2.20
   9   4  -2   47.50    6.80
  -9   4   2   50.59    2.20
  -8  -4   2   90.29    3.50
  -8  -4   2   86.69    3.70
   8  -4  -2   91.19    4.50
   8  -4  -2   91.39    3.30
  -8  -4   2   87.99    4.20
  -8  -4   2   97.49    4.50
   8  -4  -2   88.59    3.60
  -8  -4   2   94.19    4.60
  -8  -4   2   88.99    3.40
  -8  -4   2   91.89    3.60
   8  -4  -2   84.89    3.40
  -8  -4   2   93.19    3.30
   8  -4  -2   93.09    3.60
   8  -4  -2   89.49    3.30
   8  -4  -2   91.59    4.20
  -8   4   2   81.69   17.10
   8   4  -2   65.29    5.70
  -8   4   2   81.09    3.10
  -8   4   2   80.99    3.90
   8   4  -2   82.29    3.20
   8   4  -2   82.39    3.40
  -8   4   2   80.29    3.30
   8   4  -2   82.79    4.00
   8   4  -2   77.49    6.90
  -8   4   2   82.59    3.90
   8   4  -2   79.19    4.00
   8   4  -2   80.19    4.40
  -8   4   2   77.79    3.10
   8   4  -2   82.19    5.60
   7  -4  -2  129.29    4.60
   7  -4  -2  133.29    5.70
  -7  -4   2  122.69    5.50
  -7  -4   2  130.19    4.70
   7  -4  -2  133.09    4.70
   7  -4  -2  127.69    5.40
  -7  -4   2  128.09    5.70
   7  -4  -2  126.69    4.60
   7  -4  -2  138.09    6.50
  -7  -4   2  128.59    5.70
  -7  -4   2  148.29    5.40
   7  -4  -2  129.19    4.90
   7  -4  -2  124.69    4.90
   7   4  -2  118.79    5.10
   7   4  -2  104.79    5.50
  -7   4   2  104.39   16.10
   7   4  -2  120.99    4.40
  -7   4   2  117.59    4.30
   7   4  -2  124.79    5.90
  -7   4   2  119.09    4.30
   7   4  -2  122.39    4.30
  -7   4   2  119.99    5.20
   7   4  -2  120.69    7.70
  -7   4   2  111.99    5.00
   7   4  -2  111.59    4.60
  -7   4   2  110.89    4.40
   6  -4  -2  354.26   12.80
  -6  -4   2  372.16   12.80
  -6  -4   2  382.16   12.80
   6  -4  -2  358.16   13.50
  -6  -4   2  384.66   15.40
  -6  -4   2  364.36   13.50
   6  -4  -2  368.66   12.90
   6  -4  -2  376.06   14.50
  -6  -4   2  366.36   13.70
  -6  -4   2  378.96   13.00
   6  -4  -2  393.66   15.00
  -6  -4   2  376.66   12.70
  -6  -4   2  372.96   13.70
  -6  -4   2  369.16   12.90
   6  -4  -2  360.96   12.80
  -6   4   2  347.57   23.70
   6   4  -2  348.77   13.00
   6   4  -2  351.06   13.60
   6   4  -2  361.46   15.10
   6   4  -2  357.76   12.30
  -6   4   2  348.77   12.30
  -6   4   2  337.27   12.80
  -6   4   2  395.06   19.30
  -6   4   2  334.47   13.10
  -6   4   2  351.76   12.30
   6   4  -2  393.86   21.70
   6   4  -2  345.37   12.30
  -5  -4   2  192.68    6.90
  -5  -4   2  200.38    7.60
   5  -4  -2  205.58    7.00
  -5  -4   2  197.18    7.90
  -5  -4   2  200.18    7.00
   5  -4  -2  204.78    8.80
  -5  -4   2  198.28    7.60
  -5  -4   2  204.88    7.10
  -5  -4   2  201.58    9.00
  -5  -4   2  202.38    7.70
   5  -4  -2  192.88    8.50
   5  -4  -2  195.18    7.10
   5  -4  -2  199.78    7.50
  -5   4   2  177.28    7.30
  -5   4   2  182.18    6.40
   5   4  -2  186.38    6.50
   5   4  -2  194.78   14.00
   5   4  -2  185.28    7.10
   5   4  -2  192.28    8.70
   5   4  -2  188.88    7.50
  -5   4   2  179.38    9.70
   5   4  -2  187.08    6.60
  -5   4   2  186.18    6.50
  -5   4   2  176.78    6.90
  -5   4   2  183.58   15.80
  -5   4   2  164.08    7.30
  -5   4   2  200.58   12.20
  -4  -4   2  506.25   18.70
   4  -4  -2  486.85   18.30
   4  -4  -2  492.45   16.90
  -4  -4   2  479.25   17.50
   4  -4  -2  474.15   19.30
  -4  -4   2  471.25   17.10
   4  -4  -2  492.35   18.50
  -4   4   2  457.45   21.50
   4   4  -2  370.06   37.20
   4   4  -2  452.85   17.10
   4   4  -2  473.05   16.20
   4   4  -2  464.95   17.30
  -4   4   2  479.05   22.00
   4   4  -2  452.15   15.90
  -4   4   2  455.45   15.40
  -4   4   2  444.36   16.40
  -4   4   2  439.56   16.70
   4   4  -2  442.86   15.60
   4   4  -2  454.35   25.20
  -4   4   2  449.86   15.50
  -4   4   2  448.36   15.70
   4   4  -2  454.05   15.40
  -4   4   2  434.86   16.00
  -3  -4   2 1214.08   44.00
  -3  -4   2 1336.77   46.20
   3  -4  -2 1356.66   46.20
  -3   4   2 1234.08   41.20
   3   4  -2 1196.08   41.10
   3   4  -2 1187.58   50.19
  -3   4   2 1202.48   40.90
  -3   4   2 1182.58   41.60
   3   4  -2 1247.08   41.90
  -3   4   2 1206.58   47.60
   3   4  -2 1175.68   50.49
   3   4  -2 1232.28   41.00
  -2  -4   2  294.07   12.20
   2  -4  -2  296.77   10.20
  -2  -4   2  294.47   10.20
   2  -4  -2  285.47   12.10
  -2  -4   2  295.17   10.40
   2   4  -2  242.18   16.10
  -2   4   2  268.67    9.90
   2   4  -2  268.07    9.30
   2   4  -2  277.97    9.60
   2   4  -2  293.97   10.90
  -2   4   2  270.97    9.20
  -2   4   2  243.68   14.40
  -1  -4   2   63.59    4.20
   1   4  -2   70.39    2.90
  -1   4   2   59.99    3.40
   1   4  -2   57.89    2.20
   1   4  -2   59.79    2.40
   1   4  -2   71.29    3.70
  -1   4   2   57.79    2.30
  -1   4   2   61.19    3.60
  -1   4   2   56.19    6.40
   1   4  -2   68.99    2.30
   0  -4   2  812.02   29.70
   0  -4  -2  778.32   27.60
   0   4   2  771.12   26.30
   0   4  -2  723.63   24.80
   0   4   2  719.63   25.00
   0   4  -2  708.93   25.10
   0   4   2  734.43   25.30
   0   4  -2  728.43   24.90
   0   4  -2  768.92   25.90
   0   4  -2  713.73   25.30
   0   4   2  716.03   24.70
   1  -4   2 1050.69   38.60
   1   4   2 1006.80   34.80
  -1   4  -2 1006.90   34.10
   1   4   2  957.60   34.20
  -1   4  -2  899.41   38.10
   1   4   2 1019.20   37.20
   1   4   2 1031.00   37.80
  -1   4  -2  918.61   34.00
   1   4   2  981.00   33.40
  -1   4  -2 1060.29   33.30
  -1   4  -2  967.20   33.30
  -1   4  -2  953.50   34.70
  -2  -4  -2  572.84   20.00
  -2  -4  -2  583.34   19.90
  -2  -4  -2  598.64   20.30
   2  -4   2  593.54   20.10
   2   4   2  538.45   18.30
  -2   4  -2  549.45   18.30
   2   4   2  573.44   25.80
  -2   4  -2  511.15   19.90
  -2   4  -2  555.14   23.30
   2   4   2  508.95   26.60
   2   4   2  545.35   18.30
   2   4   2  521.85   18.50
   2   4   2  500.75   19.30
   2   4   2  536.35   20.00
   2   4   2  542.15   18.70
  -2   4  -2  539.05   18.90
   2   4   2  548.05   27.40
  -3  -4  -2 1173.58   39.80
  -3   4  -2 1085.39   36.80
   3   4   2 1095.79   36.90
   3   4   2 1031.40   38.20
  -3   4  -2 1091.59   37.10
   3   4   2 1093.19   36.60
  -3   4  -2 1088.89   36.40
   3   4   2 1040.40   37.50
   3   4   2  925.61   62.99
  -3   4  -2 1102.09   37.40
   3   4   2 1087.59   48.10
  -3   4  -2 1103.69   38.80
  -4  -4  -2 1962.80   65.19
  -4  -4  -2 1917.81   65.79
  -4  -4  -2 1920.61   65.09
  -4  -4  -2 1930.11   65.29
   4   4   2 1735.13   60.79
   4   4   2 1795.82   60.29
   4   4   2 1774.42   74.59
  -4   4  -2 1801.52   60.19
  -4   4  -2 1759.42   61.19
  -4   4  -2 1721.93   61.59
   5  -4   2   69.89    2.90
   5  -4   2   73.49    3.00
   5  -4   2   70.99    3.40
  -5  -4  -2   71.19    2.90
   5  -4   2   74.49    2.70
  -5  -4  -2   74.79    3.50
  -5  -4  -2   70.19    2.90
  -5  -4  -2   71.79    2.70
  -5  -4  -2   76.99    3.80
  -5  -4  -2   73.19    2.70
  -5  -4  -2   73.19    2.80
  -5  -4  -2   68.69    3.30
  -5   4  -2   63.19    2.50
  -5   4  -2   64.69    3.50
   5   4   2   67.09    2.60
  -5   4  -2   68.79    2.50
   5   4   2   60.69    3.50
  -5   4  -2   69.39    3.20
   5   4   2   62.79    4.40
   5   4   2   64.79    3.20
  -5   4  -2   61.89    3.20
   5   4   2   65.19    2.70
  -5   4  -2   61.59    4.70
   5   4   2   67.19    3.30
   5   4   2   71.69   15.10
  -6  -4  -2   42.10    2.90
  -6  -4  -2   43.30    1.80
   6  -4   2   47.70    1.90
   6  -4   2   46.60    1.80
   6  -4   2   47.20    2.70
   6  -4   2   46.20    2.10
  -6  -4  -2   48.90    3.00
  -6  -4  -2   46.50    2.70
  -6  -4  -2   50.89    2.00
   6  -4   2   48.10    2.60
   6  -4   2   44.50    1.90
   6  -4   2   46.10    2.10
   6   4   2   43.50    1.90
  -6   4  -2   42.80    1.90
   6   4   2   39.80    3.60
   6   4   2   30.50    3.40
  -6   4  -2   44.40    1.80
  -6   4  -2   40.90    2.50
  -6   4  -2   43.50    2.50
   6   4   2   44.30    2.70
  -6   4  -2   40.60    4.50
  -6   4  -2   43.10    2.90
  -7  -4  -2  210.68    7.30
  -7  -4  -2  207.98    7.30
  -7  -4  -2  208.48    7.40
   7  -4   2  196.48    7.50
  -7  -4  -2  204.18    8.70
  -7  -4  -2  200.08    8.40
  -7  -4  -2  217.08    7.50
  -7  -4  -2  225.78   10.20
   7  -4   2  204.78    7.30
   7  -4   2  190.88    8.10
   7  -4   2  213.68    8.50
  -7  -4  -2  211.88    8.20
   7  -4   2  214.08    7.40
   7  -4   2  203.78    7.30
  -7  -4  -2  209.58    7.70
   7  -4   2  208.78    7.60
   7   4   2  205.38    8.20
   7   4   2  187.08    7.10
  -7   4  -2  191.28   10.40
  -7   4  -2  194.18    7.80
   7   4   2  194.58    9.60
  -7   4  -2  197.68    7.10
  -7   4  -2  194.18    6.90
   7   4   2  210.08    7.20
   7   4   2  197.88    8.20
   7   4   2  172.08   28.70
   7   4   2  190.18    8.20
  -7   4  -2  195.98    8.00
  -8  -4  -2  394.06   16.00
   8  -4   2  362.26   14.50
   8  -4   2  392.86   14.30
   8  -4   2  412.06   13.90
   8  -4   2  380.76   14.00
  -8  -4  -2  399.06   15.30
  -8  -4  -2  413.86   15.50
  -8  -4  -2  421.36   15.00
   8  -4   2  384.66   15.70
  -8  -4  -2  415.36   14.20
  -8  -4  -2  405.06   15.40
   8  -4   2  426.36   14.00
  -8  -4  -2  404.16   14.30
  -8  -4  -2  395.86   13.80
   8  -4   2  418.16   15.50
  -8  -4  -2  407.46   14.00
  -8  -4  -2  402.96   13.90
   8  -4   2  406.66   15.80
  -8   4  -2  416.06   14.60
   8   4   2  360.16   15.00
  -8   4  -2  414.96   14.80
   8   4   2  407.06   15.10
   8   4   2  379.06   13.40
   8   4   2  369.46   16.20
   8   4   2  368.76   13.70
  -8   4  -2  343.07   14.90
  -8   4  -2  385.06   17.30
  -8   4  -2  385.26   13.40
  -8   4  -2  363.76   15.90
  -8   4  -2  383.16   13.20
   8   4   2  367.56   46.00
   9  -4   2   15.70    0.90
  -9  -4  -2   12.80    0.80
   9  -4   2   15.30    1.30
   9  -4   2   15.40    1.90
  -9  -4  -2   14.20    1.10
  -9  -4  -2   14.10    1.90
  -9  -4  -2   16.70    1.90
  -9  -4  -2   14.80    0.80
  -9  -4  -2   13.80    1.90
  -9  -4  -2   11.00    1.50
  -9  -4  -2   11.60    1.10
  -9  -4  -2   14.00    1.90
   9  -4   2   12.80    1.80
  -9  -4  -2   15.40    0.90
   9  -4   2   14.70    1.10
   9  -4   2   14.40    0.90
   9  -4   2   12.90    1.50
   9  -4   2   12.90    0.80
   9   4   2   20.50   41.40
   9   4   2   15.70    1.90
  -9   4  -2    8.70    4.00
   9   4   2    8.50    1.50
   9   4   2   18.60    4.10
  -9   4  -2    9.80    1.50
  -9   4  -2   14.00    2.10
  -9   4  -2   13.90    1.00
   9   4   2   13.60    1.00
  -9   4  -2    8.90    1.90
  -9   4  -2   13.70    0.80
 -10  -4  -2    3.30    0.70
 -10  -4  -2    2.50    0.50
  10  -4   2    4.20    1.00
  10  -4   2    2.60    0.50
 -10  -4  -2    2.40    1.20
 -10  -4  -2    2.80    0.40
  10  -4   2    0.40    1.40
  10  -4   2    2.50    0.60
  10  -4   2    2.50    0.40
  10  -4   2    2.00    0.60
  10  -4   2    2.60    0.40
 -10  -4  -2    2.60    0.40
 -10  -4  -2    1.50    1.70
 -10  -4  -2    2.50    1.20
 -10  -4  -2    4.40    1.10
  10  -4   2    2.50    1.00
 -10   4  -2    2.60    0.50
  10   4   2   -1.90   56.39
 -10   4  -2    2.50    1.10
 -10   4  -2    2.10    7.60
  10   4   2    3.00    0.50
  10   4   2    2.10    0.90
 -10   4  -2    2.10    1.20
 -10   4  -2    2.50    1.10
  10   4   2    1.40    0.90
  11  -4   2   10.20    0.90
 -11  -4  -2    9.90    1.20
 -11  -4  -2    8.40    1.60
  11  -4   2   10.80    1.00
  11  -4   2    7.30    2.10
 -11  -4  -2    9.30    0.60
  11  -4   2    9.70    1.20
  11  -4   2   12.90    1.70
 -11  -4  -2    9.40    0.80
  11  -4   2    9.50    0.60
  11  -4   2   10.30    0.70
  11  -4   2    9.50    0.60
 -11  -4  -2   10.00    0.60
  11   4   2  -92.69   71.09
  12  -4   2   78.19    3.60
  12  -4   2   81.89    3.20
  12  -4   2   79.99    3.60
  12  -4   2   83.69    3.00
 -12  -4  -2   84.79    3.40
  12  -4   2   84.19    3.10
 -12  -4  -2   81.29    2.90
  12  -4   2   82.49    3.00
 -12   4  -2   66.79    4.40
  12   4   2   82.69    3.70
 -12   4  -2   75.79    2.90
  12   4   2   79.69    3.00
 -12   4  -2   77.69    3.50
 -12  -5   2  143.39    5.00
 -12  -5   2  140.89    4.90
  12  -5  -2  142.69    5.70
 -12  -5   2  148.79    5.60
  12  -5  -2  142.09    5.00
  12  -5  -2  143.09    5.40
  12  -5  -2  143.59    5.00
 -12  -5   2  140.29    5.10
  12  -5  -2  145.49    5.20
  12  -5  -2  135.89    5.10
 -12   5   2  133.79    4.70
  12   5  -2  133.59    5.50
 -12   5   2  133.49    6.30
  12   5  -2  133.19    4.90
 -12   5   2  134.59    5.10
  11  -5  -2    5.80    2.10
 -11  -5   2    3.40    1.20
 -11  -5   2    4.50    0.50
 -11  -5   2    5.90    0.70
  11  -5  -2    5.80    0.50
 -11  -5   2    5.50    0.50
  11  -5  -2    4.60    0.50
 -11  -5   2    5.40    1.40
  11  -5  -2    4.50    1.10
  11  -5  -2    5.70    0.70
 -11  -5   2    5.80    0.60
 -11  -5   2    5.50    1.00
 -11  -5   2    6.20    1.60
  11  -5  -2    5.00    0.60
  11  -5  -2    5.40    1.00
 -11  -5   2    5.50    0.40
  11  -5  -2    6.10    0.80
  11   5  -2    5.50    1.00
 -11   5   2    5.20    0.50
 -11   5   2    4.30    1.40
  11   5  -2    3.80    0.50
 -11   5   2    4.60    1.20
 -11   5   2    5.40    0.90
 -11   5   2    4.70    0.50
  11   5  -2   -6.90   49.40
  10  -5  -2   75.89    2.80
 -10  -5   2   84.69    5.30
 -10  -5   2   68.79    4.00
  10  -5  -2   75.39    3.00
  10  -5  -2   67.29    3.20
  10  -5  -2   78.79    3.20
  10  -5  -2   75.29    2.90
 -10  -5   2   72.19    2.90
 -10  -5   2   74.19    3.00
 -10  -5   2   80.89    3.50
  10  -5  -2   74.89    3.90
 -10  -5   2   71.79    4.20
  10  -5  -2   76.49    4.10
 -10  -5   2   77.89    3.20
  10   5  -2   75.19    3.10
 -10   5   2   66.29    2.60
  10   5  -2   72.19    6.70
 -10   5   2   66.59    3.30
  10   5  -2   63.29    3.70
  10   5  -2   67.49    2.80
  10   5  -2   69.69    4.50
  -9  -5   2  210.08    9.00
  -9  -5   2  227.98    8.10
  -9  -5   2  208.08    7.70
  -9  -5   2  213.68    9.30
  -9  -5   2  210.38    7.70
  -9  -5   2  219.28    8.70
   9  -5  -2  223.98    9.10
  -9  -5   2  215.68    7.90
   9  -5  -2  223.88    7.70
   9  -5  -2  214.88    7.80
  -9  -5   2  227.68    7.90
   9  -5  -2  224.98    8.10
   9  -5  -2  226.68    7.70
   9  -5  -2  221.08    8.00
   9  -5  -2  227.08    8.70
   9   5  -2  202.88    8.40
   9   5  -2  204.38    7.10
  -9   5   2  202.78    6.80
  -9   5   2  180.88    7.60
   9   5  -2  170.18    6.80
  -9   5   2  208.78    7.70
   9   5  -2  192.88   10.10
  -9   5   2  179.68    6.80
   9   5  -2  168.08    7.60
  -8  -5   2   20.70    2.60
  -8  -5   2   19.80    2.40
  -8  -5   2   18.70    1.10
   8  -5  -2   20.80    1.80
  -8  -5   2   17.10    1.30
  -8  -5   2   18.60    0.90
   8  -5  -2   18.60    1.00
  -8  -5   2   18.20    1.70
  -8  -5   2   20.50    1.00
   8  -5  -2   17.60    1.20
   8  -5  -2   23.00    2.60
   8  -5  -2   19.60    1.00
  -8  -5   2   19.00    1.20
  -8   5   2   19.30    1.00
   8   5  -2   16.80    2.00
  -8   5   2   19.30    1.70
   8   5  -2   19.30    1.80
   8   5  -2   17.20    2.80
  -8   5   2   17.30    1.00
   8   5  -2   18.70    1.10
   8   5  -2   16.50    1.20
  -8   5   2   15.40    1.70
   8   5  -2   12.20    3.60
   8   5  -2   18.60    2.30
   7  -5  -2  180.28    6.30
   7  -5  -2  182.08    6.30
   7  -5  -2  179.88    6.60
   7  -5  -2  179.58    6.60
   7  -5  -2  186.48    6.40
  -7  -5   2  180.88    7.20
  -7  -5   2  178.68    6.40
   7  -5  -2  179.68    7.40
  -7  -5   2  180.88    6.50
   7  -5  -2  178.98    7.10
  -7  -5   2  175.38    6.30
  -7  -5   2  169.78    6.60
  -7  -5   2  181.18    6.70
  -7  -5   2  180.18    7.50
   7   5  -2  165.48    5.90
   7   5  -2  161.68    6.70
  -7   5   2  162.58    5.90
   7   5  -2  161.38    9.10
   7   5  -2  157.98    8.70
  -7   5   2  174.48    6.90
   7   5  -2  156.08    7.40
   7   5  -2  161.08    6.20
  -7   5   2  162.88    6.50
   7   5  -2  171.58    5.90
  -7   5   2  164.68    5.90
   7   5  -2  160.28    7.30
  -6  -5   2   37.10    2.30
  -6  -5   2   36.10    1.60
  -6  -5   2   33.50    1.90
   6  -5  -2   34.80    2.20
  -6  -5   2   38.70    1.60
  -6  -5   2   37.60    1.60
  -6  -5   2   33.70    2.00
   6  -5  -2   35.30    1.50
   6  -5  -2   36.20    1.70
  -6  -5   2   38.60    2.80
   6   5  -2   32.60    1.50
  -6   5   2   31.00    1.40
  -6   5   2   30.50    1.50
   6   5  -2   32.50    1.40
   6   5  -2   32.30    2.30
   6   5  -2   31.10    1.70
   6   5  -2   37.40    6.80
   6   5  -2   32.80    4.00
  -6   5   2   30.10    1.80
   6   5  -2   29.80    2.70
  -6   5   2   38.00    5.80
   6   5  -2   30.50    2.00
  -6   5   2   29.50    2.20
   6   5  -2   30.40    3.40
  -5  -5   2   48.60    2.60
   5  -5  -2   47.50    1.90
  -5  -5   2   48.30    2.00
  -5  -5   2   49.10    2.20
  -5  -5   2   49.40    2.60
   5  -5  -2   51.49    3.70
   5  -5  -2   46.70    2.40
   5  -5  -2   50.49    3.50
  -5  -5   2   51.59    3.10
  -5  -5   2   49.20    1.90
   5  -5  -2   49.50    2.10
   5   5  -2   47.20    1.90
   5   5  -2   46.40    2.50
  -5   5   2   35.80    3.40
   5   5  -2   45.50    3.80
   5   5  -2   46.60    2.70
   5   5  -2   41.60    2.20
  -5   5   2   44.60    2.20
  -5   5   2   44.80    1.70
  -5   5   2   47.10    2.00
   5   5  -2   47.60    3.80
   5   5  -2   49.99   21.50
  -4  -5   2  241.58    9.60
  -4  -5   2  255.27    9.30
   4  -5  -2  239.68   10.50
   4  -5  -2  253.77    9.00
   4  -5  -2  251.37   11.00
  -4  -5   2  249.28   11.10
  -4   5   2  233.58   14.40
  -4   5   2  220.98    8.90
   4   5  -2  228.18    8.10
  -4   5   2  222.28    8.10
   4   5  -2  227.88   16.40
  -4   5   2  225.58    7.80
   4   5  -2  225.78    9.40
   4   5  -2  231.98    8.30
  -4   5   2  226.38    8.00
   4   5  -2  210.58   20.00
   4   5  -2  230.18   10.20
   4   5  -2  234.98    7.90
   4   5  -2  237.48    8.40
   3  -5  -2  163.98    8.00
  -3  -5   2  173.78    8.30
   3  -5  -2  156.08    6.00
  -3  -5   2  156.68    6.80
  -3  -5   2  170.28    6.20
   3  -5  -2  159.88    7.70
  -3   5   2  154.68    5.50
   3   5  -2  150.78    6.80
   3   5  -2  156.18    5.60
   3   5  -2  154.08    5.80
  -3   5   2  151.18   11.10
   3   5  -2  156.48    5.40
   3   5  -2  153.58    5.70
  -3   5   2  146.79    7.40
  -3   5   2  156.98    5.60
   3   5  -2  157.58   13.10
  -3   5   2  154.48    5.50
  -3   5   2  159.78    6.30
  -3   5   2  147.69    6.30
   2  -5  -2   71.59    4.80
  -2  -5   2   76.19    3.00
  -2  -5   2   72.69    4.90
  -2   5   2   65.59    7.10
   2   5  -2   64.29    3.60
   2   5  -2   63.09    8.20
  -2   5   2   70.99    2.70
   2   5  -2   67.09    3.90
   2   5  -2   72.49    4.10
   2   5  -2   68.69    2.60
  -2   5   2   66.99    3.30
  -2   5   2   65.99    3.40
   2   5  -2   55.59    6.40
  -2   5   2   68.39    4.00
   2   5  -2   71.09    2.80
  -2   5   2   69.89    2.60
   2   5  -2   68.99    2.70
   1  -5  -2  138.49    5.10
  -1  -5   2  121.89    7.10
   1  -5  -2  130.39    6.20
   1  -5  -2  121.19    7.00
  -1   5   2  117.89    4.90
   1   5  -2  120.19    5.70
   1   5  -2  119.69    5.50
  -1   5   2  117.39    4.20
   1   5  -2  115.29    4.30
   1   5  -2  119.69    4.40
  -1   5   2  116.89    9.70
   1   5  -2  103.49   10.60
  -1   5   2  113.59    5.20
   1   5  -2  119.59    5.60
  -1   5   2  121.29    4.40
   1   5  -2  102.49    4.40
  -1   5   2   99.89    9.50
  -1   5   2  121.69    4.20
  -1   5   2  113.19    6.30
   0  -5  -2  540.45   17.60
   0  -5   2  492.35   20.90
   0   5  -2  480.75   16.50
   0   5  -2  464.65   17.40
   0   5   2  473.25   23.70
   0   5   2  487.15   17.70
   0   5  -2  450.65   16.80
   0   5   2  479.85   16.30
   0   5   2  463.55   16.30
   0   5   2  467.65   17.00
   0   5   2  487.55   16.60
   0   5  -2  480.85   16.20
   0   5  -2  490.55   17.70
   0   5   2  481.15   18.10
  -1  -5  -2   94.29    3.50
   1  -5   2   83.79    6.00
  -1   5  -2   78.89    3.50
  -1   5  -2   83.29    3.20
   1   5   2   92.59    8.60
  -1   5  -2   81.79    3.10
  -1   5  -2   78.99    4.60
   1   5   2   87.99    3.10
   1   5   2   80.99    4.10
  -1   5  -2   75.79   13.30
   1   5   2   79.69    3.20
   1   5   2   61.69    6.00
   1   5   2   79.99    3.70
  -1   5  -2   82.69    4.00
   1   5   2   78.69    3.00
   1   5   2   81.99    3.20
  -1   5  -2   80.89    7.00
  -2  -5  -2 1463.75   47.80
   2  -5   2 1303.07   51.09
   2   5   2 1291.57   46.50
  -2   5  -2 1331.87   46.30
   2   5   2 1301.27   45.60
  -2   5  -2 1389.66   50.59
  -2   5  -2 1281.77   45.00
  -2   5  -2 1259.87   44.50
  -3  -5  -2  671.03   22.20
  -3  -5  -2  644.04   23.00
   3  -5   2  635.44   22.30
  -3  -5  -2  625.94   22.40
   3   5   2  568.44   20.90
  -3   5  -2  566.24   19.40
   3   5   2  591.94   19.60
   3   5   2  577.84   29.70
   3   5   2  570.84   19.80
   3   5   2  572.34   19.50
  -3   5  -2  574.14   19.80
   3   5   2  573.94   20.10
  -3   5  -2  564.44   20.30
  -3   5  -2  587.04   19.60
   3   5   2  581.04   28.30
  -3   5  -2  537.05   21.60
   3   5   2  578.64   22.00
  -4  -5  -2   36.60    1.50
  -4  -5  -2   34.90    2.10
   4  -5   2   35.80    1.50
  -4  -5  -2   36.10    1.50
  -4  -5  -2   35.80    2.20
  -4  -5  -2   33.90    1.70
  -4  -5  -2   36.80    2.50
   4  -5   2   36.90    2.10
   4  -5   2   35.20    1.60
   4   5   2   31.60    3.20
  -4   5  -2   30.40    1.30
  -4   5  -2   34.20    1.60
  -4   5  -2   30.90    1.80
   4   5   2   31.30    2.40
   4   5   2   29.70   19.90
   4   5   2   25.90   11.80
   4   5   2   33.20    1.60
   4   5   2   30.20    1.50
   5  -5   2  530.35   18.90
  -5  -5  -2  511.95   18.30
  -5  -5  -2  536.55   19.00
  -5  -5  -2  543.25   18.20
  -5  -5  -2  537.65   18.50
  -5  -5  -2  512.85   19.40
  -5  -5  -2  527.45   18.10
   5  -5   2  532.55   18.10
   5  -5   2  526.25   18.30
   5   5   2  476.65   16.60
   5   5   2  476.85   34.60
  -5   5  -2  443.16   18.60
   5   5   2  469.95   17.70
  -5   5  -2  471.25   16.90
  -5   5  -2  478.55   17.10
   5   5   2  485.65   17.20
   5   5   2  471.05   19.10
  -5   5  -2  483.05   16.30
   5   5   2  474.75   16.30
  -5   5  -2  474.05   16.20
   6  -5   2   20.20    1.80
  -6  -5  -2   14.20    1.80
   6  -5   2   20.10    1.00
  -6  -5  -2   21.10    1.30
  -6  -5  -2   19.80    1.80
   6  -5   2   19.90    0.90
   6  -5   2   19.40    1.20
  -6  -5  -2   19.00    1.80
  -6  -5  -2   22.10    1.10
  -6  -5  -2   22.10    1.30
   6  -5   2   19.00    1.70
   6  -5   2   19.50    1.00
  -6  -5  -2   18.60    1.00
  -6  -5  -2   21.70    1.00
   6  -5   2   18.70    1.20
  -6   5  -2   17.80    2.70
  -6   5  -2   18.00    1.60
  -6   5  -2   20.10    1.80
  -6   5  -2   18.40    1.00
  -6   5  -2   18.70    1.00
   6   5   2   16.20    2.00
   6   5   2   16.30    2.60
   6   5   2   18.50    1.20
   6   5   2   12.10   17.60
   6   5   2   19.30    1.10
   6   5   2   19.90    1.80
  -7  -5  -2    7.00    0.60
  -7  -5  -2    6.40    0.80
   7  -5   2   10.20    0.70
  -7  -5  -2    7.50    0.60
  -7  -5  -2    6.50    1.50
  -7  -5  -2    8.60    1.30
   7  -5   2    7.60    0.70
  -7  -5  -2    6.70    0.80
   7  -5   2    7.40    1.60
  -7  -5  -2    7.20    1.40
   7  -5   2    9.20    0.90
   7  -5   2    9.70    1.00
  -7  -5  -2    6.50    0.70
  -7   5  -2    7.00    0.70
   7   5   2    8.60   20.20
  -7   5  -2    6.90    1.90
  -7   5  -2    6.20    0.60
  -7   5  -2    6.70    1.20
   7   5   2    6.90    0.80
   7   5   2    6.90    0.70
   7   5   2    6.40    1.50
   7   5   2    6.30    1.20
   7   5   2    6.80    1.90
  -7   5  -2    7.60    1.30
  -8  -5  -2  177.18    6.10
  -8  -5  -2  155.28    5.90
  -8  -5  -2  154.78    6.80
   8  -5   2  168.08    7.50
  -8  -5  -2  173.98    7.50
   8  -5   2  168.98    6.20
   8  -5   2  146.29    6.80
  -8  -5  -2  170.58    7.30
   8  -5   2  168.98    5.90
  -8  -5  -2  145.49    6.10
  -8  -5  -2  169.78    7.60
  -8  -5  -2  163.18    6.00
   8  -5   2  168.68    7.30
   8  -5   2  169.38    6.00
   8  -5   2  181.98    6.10
   8  -5   2  171.08    6.40
  -8  -5  -2  173.98    7.70
  -8  -5  -2  178.48    6.40
   8   5   2  130.19    6.20
  -8   5  -2  137.29    7.50
  -8   5  -2  139.09    5.10
   8   5   2  139.49   32.20
  -8   5  -2  132.59    5.10
   8   5   2  157.48    5.30
   8   5   2  156.88    8.30
   8   5   2  160.58    6.40
  -8   5  -2  141.59    6.00
   8   5   2  124.19    5.20
  -8   5  -2  125.49    5.90
  -9  -5  -2   27.10    1.30
   9  -5   2   26.20    1.20
  -9  -5  -2   27.70    1.30
  -9  -5  -2   25.40    2.40
   9  -5   2   26.30    1.60
  -9  -5  -2   27.00    1.30
   9  -5   2   24.60    2.20
  -9  -5  -2   23.80    1.50
  -9  -5  -2   25.70    2.40
  -9  -5  -2   25.40    2.50
   9  -5   2   26.00    1.30
   9  -5   2   28.00    1.60
  -9  -5  -2   27.50    1.60
   9  -5   2   26.70    2.40
  -9  -5  -2   28.70    2.40
   9  -5   2   23.40    2.20
   9  -5   2   26.40    1.30
   9   5   2   26.30    1.60
   9   5   2   22.70    2.50
   9   5   2   27.50    2.30
  -9   5  -2   23.40    1.20
   9   5   2   16.60   33.10
   9   5   2   26.30    1.40
   9   5   2   27.30    4.60
  10  -5   2   15.60    2.80
 -10  -5  -2   11.00    0.70
  10  -5   2   11.50    0.70
 -10  -5  -2    9.70    2.20
  10  -5   2   12.10    1.70
 -10  -5  -2   11.10    1.00
 -10  -5  -2   10.20    2.60
 -10  -5  -2   11.00    0.70
 -10  -5  -2    8.90    1.70
  10  -5   2   10.80    0.90
  10  -5   2   12.90    0.70
  10  -5   2   10.90    0.80
 -10  -5  -2   12.00    0.70
 -10  -5  -2   11.90    0.90
  10  -5   2   12.30    1.10
  10  -5   2   12.70    1.40
 -10  -5  -2   10.90    1.30
 -10   5  -2   10.70    0.70
  10   5   2    1.90   51.09
 -10   5  -2    7.90    1.60
  10   5   2   11.10    0.80
 -10   5  -2   10.70    1.20
 -11  -5  -2   13.70    0.80
  11  -5   2   13.80    1.40
  11  -5   2   13.70    0.80
  11  -5   2   14.40    0.90
  11  -5   2   14.10    0.80
 -11  -5  -2   14.10    0.70
 -11  -5  -2   14.80    0.70
 -11  -5  -2   13.60    1.20
  11  -5   2   14.40    1.10
  11  -5   2   16.70    2.80
  11  -5   2   15.20    0.70
  11   5   2   13.00    0.80
 -11   5  -2   13.60    0.70
  11   5   2   13.00    1.40
 -11   5  -2   12.90    1.10
 -11   5  -2   14.00    2.00
 -11  -6   2    1.90    0.50
  11  -6  -2    1.70    0.30
  11  -6  -2    1.70    0.50
  11  -6  -2    2.00    0.40
 -11  -6   2    2.20    0.70
 -11  -6   2    2.30    0.30
  11  -6  -2    0.60    1.60
 -11  -6   2    2.40    0.40
  11  -6  -2    2.10    0.30
 -11  -6   2    1.90    0.30
  11  -6  -2    2.70    0.70
  11  -6  -2    1.90    0.40
 -11  -6   2    2.20    0.40
 -11   6   2    1.50    0.30
 -11   6   2    2.30    1.10
  11   6  -2    1.80    0.30
  11   6  -2    2.00    0.60
  10  -6  -2   46.50    2.50
  10  -6  -2   42.30    2.80
  10  -6  -2   44.00    1.80
 -10  -6   2   41.50    2.40
 -10  -6   2   42.70    2.10
 -10  -6   2   44.40    1.70
 -10  -6   2   44.00    1.80
  10  -6  -2   43.40    1.70
 -10  -6   2   40.40    1.70
  10  -6  -2   45.10    2.00
  10  -6  -2   44.70    2.10
 -10  -6   2   43.40    1.90
  10  -6  -2   42.90    1.80
 -10  -6   2   42.60    3.20
 -10   6   2   38.90    1.60
 -10   6   2   41.20    3.40
  10   6  -2   40.00    1.70
  10   6  -2   41.30    2.30
  10   6  -2   40.20    2.30
 -10   6   2   37.40    2.20
  -9  -6   2   22.20    2.40
   9  -6  -2   21.30    1.70
  -9  -6   2   19.60    1.10
  -9  -6   2   20.80    1.70
  -9  -6   2   20.90    1.30
   9  -6  -2   17.60    1.20
  -9  -6   2   18.70    0.90
  -9  -6   2   19.10    1.00
   9  -6  -2   20.50    1.20
  -9  -6   2   20.30    1.90
  -9  -6   2   18.40    1.20
   9  -6  -2   19.20    0.90
   9  -6  -2   16.50    1.80
   9  -6  -2   20.70    1.70
   9  -6  -2   18.90    0.90
   9   6  -2   26.00    5.00
  -9   6   2   18.70    3.80
   9   6  -2   17.90    2.10
  -9   6   2   18.90    1.70
   9   6  -2   15.30    1.70
   9   6  -2   17.20    1.10
  -9   6   2   18.30    1.20
  -9   6   2   17.80    0.90
   9   6  -2   17.50    1.00
  -8  -6   2  223.88    9.70
   8  -6  -2  236.78    8.30
  -8  -6   2  223.08    8.00
   8  -6  -2  234.38    8.00
  -8  -6   2  220.78    8.20
   8  -6  -2  222.38    9.20
  -8  -6   2  221.88    9.20
   8  -6  -2  229.18    8.30
  -8  -6   2  237.88    8.40
  -8  -6   2  228.48    8.90
  -8  -6   2  235.48    8.20
  -8  -6   2  225.08    8.00
   8  -6  -2  239.78    8.00
   8  -6  -2  230.88    8.10
   8  -6  -2  229.58    8.90
   8   6  -2  197.98    7.60
   8   6  -2  203.48    8.90
  -8   6   2  205.58    7.60
   8   6  -2  217.48    7.40
  -8   6   2  215.58    8.30
  -8   6   2  207.08   10.00
   8   6  -2  204.98    8.10
  -8   6   2  207.78    7.30
   8   6  -2  190.08   10.70
   7  -6  -2   36.10    1.50
  -7  -6   2   37.00    2.50
  -7  -6   2   36.60    1.80
   7  -6  -2   36.80    2.30
  -7  -6   2   37.40    1.50
  -7  -6   2   37.60    1.60
   7  -6  -2   37.30    2.40
  -7  -6   2   35.80    2.30
  -7  -6   2   29.90    2.00
   7  -6  -2   36.30    1.80
   7   6  -2   33.90    2.10
  -7   6   2   34.20    1.70
   7   6  -2   33.30    1.90
   7   6  -2   34.80    2.90
  -7   6   2   35.00    2.40
   7   6  -2   34.10    1.50
   7   6  -2   37.60    4.60
  -7   6   2   32.80    1.60
   7   6  -2   42.70    7.60
  -7   6   2   34.50    3.60
   7   6  -2   35.10    1.60
   6  -6  -2  205.28    8.00
   6  -6  -2  211.88    7.10
  -6  -6   2  185.98    7.40
  -6  -6   2  199.08    7.10
  -6  -6   2  201.08    7.30
  -6  -6   2  202.78    7.90
  -6  -6   2  191.68    7.20
  -6  -6   2  200.78    7.00
   6  -6  -2  207.28    7.30
  -6  -6   2  207.48    8.20
  -6   6   2  185.38    6.60
   6   6  -2  181.48    8.50
  -6   6   2  165.98    8.90
   6   6  -2  186.78    7.00
  -6   6   2  185.98    7.90
   6   6  -2  184.18    6.50
   6   6  -2  178.88    9.60
   6   6  -2  206.08   16.50
   6   6  -2  178.48    6.60
   6   6  -2  181.28    7.10
  -5  -6   2   92.39    4.20
   5  -6  -2   95.99    4.10
  -5  -6   2   92.69    3.50
  -5  -6   2   87.69    3.70
  -5   6   2   84.79    5.30
   5   6  -2   85.49    3.30
  -5   6   2   84.49    4.20
  -5   6   2   93.69    9.00
   5   6  -2   82.79    3.10
   5   6  -2   82.49    3.60
  -5   6   2   83.09    3.30
   5   6  -2   88.59   10.50
   5   6  -2   89.39    5.90
   5   6  -2   77.59    4.70
   5   6  -2   82.79    3.60
  -4  -6   2   11.60    1.20
  -4  -6   2   12.20    0.90
  -4  -6   2   12.10    0.70
   4  -6  -2   11.10    1.50
   4   6  -2   12.80    6.30
   4   6  -2    8.00    1.60
   4   6  -2   11.80    4.80
   4   6  -2   11.60    1.00
   4   6  -2   10.80    0.80
   4   6  -2   12.20    2.40
  -4   6   2   10.70    0.70
  -4   6   2    8.90    3.40
   4   6  -2   10.00    0.90
  -4   6   2   12.40    2.20
  -4   6   2   10.10    1.40
   3  -6  -2  193.38    6.90
   3  -6  -2  184.68    9.10
  -3  -6   2  189.48    7.20
   3  -6  -2  183.98    9.40
   3   6  -2  165.98    7.60
  -3   6   2  153.78    8.90
  -3   6   2  174.28    7.00
   3   6  -2  163.58    7.50
  -3   6   2  172.08    6.20
   3   6  -2  172.78    6.40
   3   6  -2  162.28   14.30
   3   6  -2  168.78    6.20
  -3   6   2  176.38    7.50
  -3   6   2  171.08    6.10
  -3   6   2  165.58   12.40
   3   6  -2  172.08    8.40
   2  -6  -2  432.16   17.90
   2  -6  -2  383.36   16.90
  -2  -6   2  422.66   14.70
   2  -6  -2  435.46   14.50
  -2   6   2  395.86   14.60
  -2   6   2  397.76   14.00
  -2   6   2  393.26   13.70
   2   6  -2  401.16   15.20
   2   6  -2  378.16   24.10
  -2   6   2  367.96   15.20
   2   6  -2  398.36   13.70
   2   6  -2  410.06   15.80
   1  -6  -2  258.47   12.70
   1  -6  -2  274.27    9.40
  -1  -6   2  276.97    9.60
  -1   6   2  251.37    8.80
  -1   6   2  267.77    9.80
   1   6  -2  247.58   10.10
   1   6  -2  253.57    9.50
  -1   6   2  236.18   10.20
   1   6  -2  240.58    8.70
   1   6  -2  226.88   14.40
  -1   6   2  264.67    9.00
  -1   6   2  265.57   10.00
  -1   6   2  245.58   16.50
   1   6  -2  258.97    9.10
   1   6  -2  260.67   10.50
   1   6  -2  256.97   10.70
  -1   6   2  256.27   16.10
  -1   6   2  252.87    8.80
   1   6  -2  260.47    9.10
   1   6  -2  219.88   21.50
   0  -6   2   20.20    3.60
   0  -6  -2   22.70    1.20
   0  -6  -2   23.30    1.70
   0   6   2   11.30    5.00
   0   6   2   18.70    0.90
   0   6   2   17.60    0.90
   0   6  -2   18.10    1.10
   0   6  -2   16.10    4.90
   0   6   2   20.30    2.60
   0   6  -2   18.40    1.50
   0   6  -2   18.30    1.10
   0   6  -2   17.60    3.90
   0   6  -2   17.90    2.30
   0   6   2   18.60    1.10
   0   6  -2   19.40    0.90
   0   6   2   19.40    4.60
   0   6  -2   19.80    2.10
   0   6   2   18.40    1.60
   0   6   2   16.30    2.00
   0   6  -2   16.70    2.00
  -1  -6  -2  200.88    7.20
   1  -6   2  190.88   11.10
  -1  -6  -2  197.88    7.90
   1   6   2  199.38   14.00
   1   6   2  184.78    6.40
   1   6   2  188.28    8.70
  -1   6  -2  186.68    6.60
  -1   6  -2  178.38    7.50
   1   6   2  177.18    6.40
  -1   6  -2  163.28   15.00
  -1   6  -2  173.28    6.60
   1   6   2  178.68    7.80
  -1   6  -2  174.48    7.10
   1   6   2  172.68    7.10
  -1   6  -2  175.98   11.50
  -1   6  -2  185.58    6.40
   1   6   2  195.68   19.10
   1   6   2  186.68    6.70
  -2  -6  -2   69.29    3.70
   2  -6   2   75.19    3.00
  -2  -6  -2   69.79    3.10
   2  -6   2   62.79    6.20
   2   6   2   60.69    2.40
  -2   6  -2   64.29    6.50
   2   6   2   58.69    3.60
   2   6   2   69.99    8.30
  -2   6  -2   61.59    2.40
  -2   6  -2   62.89    3.20
   2   6   2   61.59    4.50
   2   6   2   50.09    7.40
   2   6   2   61.59    2.70
  -2   6  -2   58.99    4.10
  -3  -6  -2   48.50    2.50
  -3  -6  -2   50.59    3.00
   3  -6   2   45.60    8.60
  -3  -6  -2   46.20    2.10
  -3  -6  -2   48.60    1.90
   3   6   2   40.70    2.10
  -3   6  -2   39.00    3.50
   3   6   2   43.10    2.10
  -3   6  -2   43.00    1.80
   3   6   2   49.30    4.70
   3   6   2   42.40    1.80
  -3   6  -2   43.50    2.60
  -3   6  -2   49.10    8.70
   3   6   2   43.40    3.10
  -3   6  -2   41.40    2.00
   3   6   2   42.90    1.70
   3   6   2   51.29    7.40
   4  -6   2  343.17   22.10
  -4  -6  -2  360.46   12.40
  -4  -6  -2  360.56   12.70
  -4  -6  -2  362.16   13.30
   4  -6   2  366.36   13.10
  -4   6  -2  327.67   11.30
   4   6   2  332.47   11.30
   4   6   2  337.27   11.30
   4   6   2  315.77   12.90
  -4   6  -2  311.57   11.50
   4   6   2  328.17   11.90
  -4   6  -2  329.77   13.90
   4   6   2  321.97   11.70
  -4   6  -2  326.27   12.20
   4   6   2  331.97   14.30
  -5  -6  -2 2361.36   80.99
  -5  -6  -2 2340.67   81.69
   5  -6   2 2426.96   80.39
   5   6   2 1978.80   67.59
  -5   6  -2 1969.50   66.09
  -5   6  -2 2044.10   69.09
   5   6   2 2024.10   69.49
  -5   6  -2 1738.63   78.09
  -6  -6  -2  601.54   21.50
   6  -6   2  590.84   21.00
  -6  -6  -2  587.04   19.70
  -6  -6  -2  585.84   19.80
  -6  -6  -2  561.14   21.00
  -6  -6  -2  619.44   22.10
  -6  -6  -2  556.14   20.30
  -6  -6  -2  581.94   20.70
  -6  -6  -2  536.15   20.00
  -6   6  -2  503.95   20.90
   6   6   2  535.95   18.50
  -6   6  -2  532.05   18.20
   6   6   2  548.25   19.90
  -6   6  -2  514.85   18.30
  -6   6  -2  548.85   19.20
   6   6   2  529.85   21.70
  -7  -6  -2   77.89    4.50
  -7  -6  -2   79.89    4.20
  -7  -6  -2   77.19    3.20
   7  -6   2   80.09    3.20
  -7  -6  -2   82.59    3.50
   7  -6   2   83.89    3.10
  -7  -6  -2   80.89    3.30
   7  -6   2   84.89    3.50
  -7  -6  -2   80.09    4.00
   7  -6   2   85.89    3.10
   7  -6   2   80.39    4.20
  -7  -6  -2   80.99    3.10
   7  -6   2   88.79    4.10
   7  -6   2   91.09    3.40
  -7  -6  -2   85.89    4.70
  -7  -6  -2   82.19    3.10
  -7  -6  -2   77.09    4.60
   7  -6   2   77.09    4.40
   7   6   2   80.39    6.20
   7   6   2   76.69    4.20
  -7   6  -2   72.19    2.90
   7   6   2   73.09    3.10
  -7   6  -2   76.69    3.80
  -7   6  -2   75.99    3.10
  -7   6  -2   70.99    5.00
   8  -6   2   16.40    3.30
   8  -6   2   19.00    1.80
  -8  -6  -2   15.80    0.90
   8  -6   2   19.00    0.90
  -8  -6  -2   18.40    1.10
  -8  -6  -2   15.30    2.00
   8  -6   2   17.00    1.60
   8  -6   2   17.20    0.90
  -8  -6  -2   17.20    1.80
  -8  -6  -2   14.10    1.80
   8  -6   2   14.50    1.70
  -8  -6  -2   16.90    0.90
  -8  -6  -2   18.20    1.30
   8  -6   2   18.70    1.10
   8  -6   2   18.40    1.20
  -8  -6  -2   18.40    1.70
  -8  -6  -2   17.60    1.00
  -8  -6  -2   18.10    2.90
  -8   6  -2   10.50    1.40
   8   6   2   15.30    1.00
  -8   6  -2   12.80    3.10
   8   6   2   21.40    3.30
  -8   6  -2   16.40    0.90
   8   6   2   18.50    1.80
   9  -6   2   58.29    2.40
   9  -6   2   58.19    2.50
   9  -6   2   53.49    3.40
  -9  -6  -2   60.79    2.40
   9  -6   2   59.09    2.30
  -9  -6  -2   57.89    2.50
   9  -6   2   58.89    2.30
  -9  -6  -2   57.49    3.90
  -9  -6  -2   61.49    2.30
   9  -6   2   58.49    2.70
  -9  -6  -2   61.79    3.10
  -9  -6  -2   61.49    2.60
   9  -6   2   65.39    3.10
  -9  -6  -2   55.89    4.60
  -9  -6  -2   61.49    2.30
  -9  -6  -2   60.19    4.00
   9   6   2   58.99    3.00
   9   6   2   56.19    2.30
   9   6   2   58.09    3.00
   9   6   2   57.19    2.30
  -9   6  -2   53.59    3.90
  10  -6   2   28.90    1.10
  10  -6   2   27.10    1.50
  10  -6   2   24.50    1.10
  10  -6   2   24.90    1.20
  10  -6   2   25.50    1.30
 -10  -6  -2   26.50    1.10
 -10  -6  -2   17.60    2.80
 -10  -6  -2   26.60    1.70
 -10  -6  -2   27.20    1.30
 -10  -6  -2   25.70    1.20
  10  -6   2   22.50    2.90
  10  -6   2   25.20    1.70
 -10  -6  -2   26.70    1.40
 -10  -6  -2   26.00    1.10
  10   6   2   25.80    1.60
  10   6   2   24.80    1.10
 -10   6  -2   23.60    2.20
 -10  -7   2    8.60    1.00
  10  -7  -2    9.20    0.60
 -10  -7   2    9.40    0.70
  10  -7  -2    9.20    1.00
 -10  -7   2    8.90    0.50
  10  -7  -2   10.00    0.60
  10  -7  -2    9.20    0.90
  10  -7  -2   10.00    0.80
  10  -7  -2    8.80    0.50
 -10  -7   2   10.10    0.70
 -10  -7   2    9.60    0.50
  10   7  -2    9.70    0.60
 -10   7   2    8.80    1.00
 -10   7   2    7.60    1.40
 -10   7   2    8.80    0.50
  10   7  -2    8.80    1.20
   9  -7  -2   62.59    2.50
  -9  -7   2   60.19    3.40
   9  -7  -2   59.09    2.50
  -9  -7   2   62.29    2.80
   9  -7  -2   63.59    2.30
  -9  -7   2   61.09    2.40
  -9  -7   2   66.99    2.50
   9  -7  -2   63.49    2.40
   9  -7  -2   58.39    3.30
  -9  -7   2   62.89    2.50
  -9  -7   2   62.59    3.60
   9  -7  -2   66.69    3.00
   9  -7  -2   63.19    2.80
  -9  -7   2   58.69    3.40
  -9  -7   2   63.49    2.70
   9   7  -2   63.89    2.70
  -9   7   2   57.69    3.90
  -9   7   2   59.39    2.90
  -9   7   2   57.59    2.30
  -8  -7   2    7.40    0.60
   8  -7  -2    6.70    1.30
   8  -7  -2    7.70    0.80
   8  -7  -2    9.30    0.80
  -8  -7   2    7.30    0.50
   8  -7  -2    7.60    0.60
  -8  -7   2    8.10    1.10
  -8  -7   2    8.90    0.80
  -8  -7   2    8.30    0.50
  -8  -7   2    5.40    1.50
   8  -7  -2    8.70    0.50
  -8  -7   2    7.70    0.80
  -8  -7   2    6.40    1.40
   8   7  -2    9.40    4.20
  -8   7   2    6.50    0.60
   8   7  -2    6.60    0.80
   8   7  -2    3.70    2.50
  -8   7   2    6.00    1.00
  -8   7   2    6.60    1.70
   8   7  -2    6.40    1.30
   7  -7  -2  109.09    5.10
  -7  -7   2  116.19    4.10
  -7  -7   2  110.59    4.90
  -7  -7   2  118.59    4.50
  -7  -7   2  114.29    4.40
   7  -7  -2  121.29    4.40
  -7  -7   2  113.19    4.20
  -7  -7   2  118.29    5.20
  -7  -7   2  112.89    4.10
  -7  -7   2  107.29    5.70
   7   7  -2   87.49    9.10
  -7   7   2  104.69    3.90
  -7   7   2  106.99    7.00
   7   7  -2  104.79    5.40
  -7   7   2  107.49    4.80
   7   7  -2  112.59    3.90
   7   7  -2  102.19    4.20
   7   7  -2  102.59    7.00
   6  -7  -2  172.98    7.00
  -6  -7   2  160.08    7.70
  -6  -7   2  177.58    6.10
  -6  -7   2  180.28    6.40
  -6  -7   2  168.98    6.40
  -6  -7   2  167.28    7.10
   6  -7  -2  179.88    6.40
   6  -7  -2  177.18    6.20
  -6  -7   2  177.08    6.20
  -6  -7   2  169.88    6.90
  -6  -7   2  169.38    6.20
  -6   7   2  152.78    6.60
   6   7  -2  159.68    6.10
  -6   7   2  155.48    5.70
   6   7  -2  159.08    7.40
   6   7  -2  161.98    5.70
  -6   7   2  155.98    8.00
   6   7  -2  152.58    8.80
   5  -7  -2  122.09    5.10
  -5  -7   2  120.79    4.40
  -5  -7   2  116.99    4.60
  -5  -7   2  122.49    5.30
  -5   7   2   94.29    6.00
   5   7  -2  105.29    6.80
   5   7  -2  109.39    4.50
  -5   7   2  105.89    5.10
  -5   7   2  122.69   10.30
   5   7  -2  109.89    4.20
   5   7  -2  125.29   12.40
  -5   7   2  106.29    4.10
  -4  -7   2   15.40    1.10
  -4  -7   2   14.90    0.90
  -4   7   2   12.80    0.80
  -4   7   2   17.60    3.50
   4   7  -2   11.20    4.60
   4   7  -2   13.90    0.90
  -4   7   2   15.20    4.50
   4   7  -2   15.70    2.30
  -4   7   2   10.80    1.50
   4   7  -2   13.60    2.40
   4   7  -2   12.60    1.10
  -3  -7   2   48.80    2.50
   3  -7  -2   48.80    2.30
  -3   7   2   41.80    6.40
   3   7  -2   41.30    6.30
  -3   7   2   45.50    3.40
   3   7  -2   44.80    2.20
   3   7  -2   39.20    3.80
   3   7  -2   45.90    8.20
  -3   7   2   44.50    1.90
  -3   7   2   44.70    1.90
  -3   7   2   47.40    2.80
   3   7  -2   43.50    2.00
  -3   7   2   44.20    2.80
  -2  -7   2   16.70    1.20
   2   7  -2   14.80    2.40
  -2   7   2   14.70    1.00
  -2   7   2   14.60    1.70
  -2   7   2   14.50    0.90
  -2   7   2   15.80    1.80
   2   7  -2   11.90    4.80
   2   7  -2   14.80    1.00
  -2   7   2   13.50    2.00
   2   7  -2   16.80    2.20
   2   7  -2   14.50    1.10
   2   7  -2   13.70    6.60
   2   7  -2   15.00    2.10
  -1   7   2  109.59   10.50
  -1   7   2  118.59    5.50
  -1   7   2  118.19    4.30
   1   7  -2  114.19    4.50
  -1   7   2  115.59    4.50
  -1   7   2  126.19   10.80
  -1   7   2  119.19    4.30
   1   7  -2  112.89   12.20
   1   7  -2  119.19    4.60
   1   7  -2  118.69    5.70
  -1   7   2  113.29    5.20
   1   7  -2  115.29    5.90
   0  -7  -2  336.67   18.80
   0  -7  -2  366.06   12.60
   0   7   2  306.17   12.30
   0   7   2  327.07   11.00
   0   7   2  326.87   11.00
   0   7  -2  315.37   11.20
   0   7   2  276.47   18.80
   0   7  -2  326.17   11.30
   0   7  -2  315.87   11.10
   0   7   2  307.87   11.20
   0   7  -2  327.67   13.10
   0   7  -2  316.47   12.40
   0   7  -2  296.47   21.20
   0   7   2  325.97   11.90
   0   7   2  357.46   20.00
   0   7  -2  299.77   12.80
  -1  -7  -2  101.89    4.20
  -1   7  -2   92.39    4.10
  -1   7  -2   88.19    5.20
  -1   7  -2   85.89    3.30
   1   7   2   87.99    3.60
  -1   7  -2   88.89    3.50
  -1   7  -2   90.99    3.50
   1   7   2   75.89    9.20
   1   7   2   94.29    4.80
   1   7   2  102.99   10.10
  -1   7  -2   90.19    4.40
  -1   7  -2   78.69   10.40
   1   7   2   90.29    3.40
  -2  -7  -2  190.68    7.80
  -2  -7  -2  176.38    7.00
   2   7   2  164.58    6.00
   2   7   2  154.38    7.30
   2   7   2  140.49   12.90
   2   7   2  158.98    8.30
  -2   7  -2  144.49   14.00
  -2   7  -2  160.38    7.80
  -2   7  -2  161.58    6.50
  -2   7  -2  159.68    5.70
   2   7   2  167.78    5.70
  -2   7  -2  161.88    5.90
  -3  -7  -2  146.49    6.60
  -3  -7  -2  149.88    5.30
  -3  -7  -2  144.99    5.50
   3  -7   2  146.79    6.30
   3   7   2  135.49    4.80
   3   7   2  132.99    7.50
   3   7   2  116.39   12.10
  -3   7  -2  127.49    6.90
   3   7   2  132.59    5.10
  -3   7  -2  129.19    4.80
  -3   7  -2  134.19    5.70
   3   7   2  130.99    6.30
  -4  -7  -2   41.50    2.50
  -4  -7  -2   42.60    1.80
   4  -7   2   41.70    2.40
  -4  -7  -2   43.20    2.10
  -4  -7  -2   44.40    3.60
   4   7   2   35.80    6.90
  -4   7  -2   37.50    1.70
  -4   7  -2   37.10    3.50
   4   7   2   36.50    3.70
  -4   7  -2   43.60    2.60
  -4   7  -2   36.90    1.80
   4   7   2   41.20    3.10
  -4   7  -2   35.60    6.90
   4   7   2   38.50    1.90
   5  -7   2   45.60    3.20
   5  -7   2   52.99    2.10
   5  -7   2   48.70    2.80
  -5  -7  -2   54.39    3.00
  -5  -7  -2   49.70    2.10
  -5  -7  -2   53.79    3.00
  -5  -7  -2   50.29    3.40
  -5  -7  -2   48.00    3.40
  -5  -7  -2   49.80    2.00
  -5  -7  -2   51.29    2.30
  -5  -7  -2   52.19    2.40
  -5  -7  -2   53.59    2.10
   5  -7   2   50.59    2.30
  -5   7  -2   44.00    3.80
  -5   7  -2   44.20    1.90
   5   7   2   38.60    7.20
   5   7   2   44.30    4.30
  -5   7  -2   43.30    2.70
   5   7   2   44.70    2.10
   5   7   2   46.90    3.30
  -6  -7  -2   95.09    3.80
  -6  -7  -2   92.79    3.50
  -6  -7  -2   93.19    4.90
   6  -7   2   94.39    4.40
   6  -7   2   97.89    5.90
  -6  -7  -2   89.89    3.60
  -6  -7  -2   88.49    4.90
  -6  -7  -2   91.69    4.20
   6  -7   2   89.09    3.70
  -6  -7  -2   94.49    3.40
  -6  -7  -2   92.49    3.40
  -6  -7  -2   89.99    5.00
  -6  -7  -2   94.49    4.50
   6   7   2   72.99    9.80
   6   7   2   77.39    5.80
  -6   7  -2   79.29    3.10
   6   7   2   87.79    4.50
  -6   7  -2   86.89    5.30
  -6   7  -2   84.09    4.00
   6   7   2   81.59    3.30
  -7  -7  -2    1.60    0.30
   7  -7   2    1.00    0.80
  -7  -7  -2    1.40    0.30
  -7  -7  -2    0.40    1.00
   7  -7   2    1.80    0.40
   7  -7   2    1.40    0.40
  -7  -7  -2    1.20    0.70
  -7  -7  -2    0.80    0.40
   7  -7   2    0.80    0.50
  -7  -7  -2    0.30    1.00
   7  -7   2    0.90    0.50
  -7  -7  -2    0.70    0.30
   7  -7   2    2.20    1.10
  -7  -7  -2    1.00    0.50
  -7  -7  -2    1.60    1.00
  -7   7  -2    1.50    1.20
  -7   7  -2    0.90    0.30
  -7   7  -2    1.00    0.70
   7   7   2    1.10    0.40
   7   7   2    0.20    2.20
   7   7   2    0.80    0.80
   7   7   2    1.30    2.50
  -8  -7  -2   19.60    1.00
   8  -7   2   19.30    1.00
  -8  -7  -2   14.70    1.90
   8  -7   2   19.20    1.60
   8  -7   2   20.70    0.90
   8  -7   2   16.90    1.80
   8  -7   2   19.80    2.60
  -8  -7  -2   19.80    1.20
  -8  -7  -2   21.00    0.90
  -8  -7  -2   17.90    1.10
   8  -7   2   19.00    1.40
  -8  -7  -2   19.50    1.20
  -8  -7  -2   20.40    2.10
   8  -7   2   18.70    1.10
  -8  -7  -2   20.70    1.90
   8  -7   2   20.40    1.00
   8   7   2   19.00    1.00
  -8   7  -2   17.70    0.90
   8   7   2   12.00    4.40
  -8   7  -2   17.30    2.30
   8   7   2   17.90    1.80
  -9  -7  -2   49.50    1.90
   9  -7   2   48.80    2.00
   9  -7   2   49.40    1.90
   9  -7   2   52.89    2.40
   9  -7   2   52.89    2.50
  -9  -7  -2   49.50    1.90
   9  -7   2   49.20    2.20
  -9  -7  -2   47.40    2.00
  -9  -7  -2   50.59    2.50
   9  -7   2   49.80    2.00
  -9  -7  -2   46.70    2.40
  -9  -7  -2   51.19    2.10
  -9   7  -2   45.60    3.00
   9   7   2   38.70    5.30
  -8  -8   2   42.30    1.90
   8  -8  -2   44.40    1.90
  -8  -8   2   41.50    1.70
  -8  -8   2   49.70    3.50
  -8  -8   2   42.70    1.60
  -8  -8   2   42.10    1.80
   8  -8  -2   43.80    1.80
  -8  -8   2   41.30    1.70
  -8  -8   2   42.80    2.40
   8   8  -2   41.60    2.50
  -8   8   2   37.60    2.80
  -8   8   2   40.10    2.20
  -8   8   2   38.70    1.60
   8   8  -2   40.70    1.80
  -7  -8   2    6.30    0.50
  -7  -8   2    7.00    0.50
  -7  -8   2    5.90    1.00
  -7  -8   2    6.70    0.70
  -7  -8   2    8.00    1.00
  -7  -8   2    6.40    0.60
  -7   8   2    7.00    2.30
   7   8  -2    6.10    1.20
  -7   8   2    7.10    0.50
  -7   8   2    7.40    1.10
   7   8  -2    7.10    0.80
  -6  -8   2  112.89    5.00
  -6  -8   2  123.49    7.90
  -6  -8   2  116.09    4.40
  -6  -8   2  113.29    4.20
  -6   8   2  121.19    4.40
   6   8  -2  116.99    5.70
   6   8  -2  127.09    4.40
  -6   8   2  124.19    5.20
   6   8  -2  119.09    4.70
  -6   8   2  110.39    6.00
  -5  -8   2   53.69    2.40
  -5  -8   2   59.19    2.20
  -5  -8   2   52.19    5.60
  -5  -8   2   50.99    2.80
   5   8  -2   52.19    2.50
   5   8  -2   56.89    9.20
  -5   8   2   44.30    3.40
   5   8  -2   58.99    4.70
   5   8  -2   48.70    4.60
  -5   8   2   47.90    2.90
  -5   8   2   48.60    2.10
   5   8  -2   51.19    2.10
  -4  -8   2  150.38    6.80
  -4  -8   2  145.19    6.90
  -4   8   2  119.09    8.00
   4   8  -2  141.39    5.60
   4   8  -2  142.09    6.80
   4   8  -2  142.09    8.10
   4   8  -2  147.79    5.30
   4   8  -2  161.28   13.60
  -4   8   2  137.79    6.10
  -4   8   2  140.39    5.20
  -4   8   2  163.18   12.20
  -3  -8   2   23.70    2.00
   3   8  -2   23.00    3.40
   3   8  -2   20.50    1.30
  -3   8   2   22.70    2.70
  -3   8   2   20.60    4.60
  -3   8   2   21.40    1.10
  -3   8   2   22.00    1.90
   3   8  -2   22.10    1.20
   3   8  -2   22.40    2.30
   3   8  -2   23.20    5.90
  -2   8   2   30.60    5.50
   2   8  -2   30.20    2.60
   2   8  -2   32.00    1.70
   2   8  -2   32.30    1.50
  -2   8   2   31.10    2.30
   2   8  -2   34.40    6.80
  -2   8   2   33.00    2.20
  -2   8   2   32.20    1.40
  -2   8   2   31.40    1.50
   1   8  -2   35.90    1.80
  -1   8   2   35.80    1.50
   1   8  -2   37.90    1.70
  -1   8   2   33.60    2.20
   1   8  -2   34.60    6.90
   1   8  -2   35.30    2.70
  -1   8   2   37.00    2.60
  -1   8   2   34.70    1.70
   1   8  -2   35.40    2.80
  -1   8   2   34.60    6.00
   0   8  -2   40.90    1.90
   0   8  -2   40.60    2.70
   0   8   2   41.80    2.90
   0   8  -2   40.10    1.90
   0   8   2   48.70    6.70
   0   8  -2   38.50    3.10
   0   8   2   42.00    1.70
   0   8   2   39.20    6.30
   0   8   2   44.50    2.10
   0   8  -2   41.10    7.30
   0   8   2   37.50    1.90
   1   8   2   99.79   10.10
   1   8   2  104.19    5.20
  -1   8  -2  107.49    4.00
  -1   8  -2  101.49    4.50
  -1   8  -2   95.09   10.80
   1   8   2  107.29    4.10
  -1   8  -2  103.19    5.60
  -1   8  -2  101.59    3.80
   1   8   2  108.89    3.80
  -2  -8  -2   29.40    2.30
  -2   8  -2   25.40    1.80
  -2   8  -2   26.20    5.80
  -2   8  -2   24.80    1.30
   2   8   2   23.10    5.40
  -2   8  -2   24.20    1.20
   2   8   2   23.00    1.40
  -2   8  -2   24.00    2.70
   2   8   2   28.70    2.40
  -3  -8  -2  255.87    9.80
  -3  -8  -2  264.37   10.70
  -3   8  -2  248.78    9.20
  -3   8  -2  235.28   10.40
   3   8   2  232.38    8.70
   3   8   2  246.98    9.90
   3   8   2  224.18   16.20
  -3   8  -2  244.28    8.50
  -3   8  -2  241.68    8.40
  -3   8  -2  237.28   16.70
  -4  -8  -2  407.96   15.50
  -4  -8  -2  421.56   14.00
  -4  -8  -2  391.46   16.00
  -4  -8  -2  387.36   14.90
  -4  -8  -2  420.06   14.30
  -4   8  -2  375.36   13.70
   4   8   2  328.67   20.90
   4   8   2  388.26   16.20
   4   8   2  409.56   13.40
  -4   8  -2  367.96   12.80
  -4   8  -2  363.56   15.00
  -5  -8  -2  209.88    8.40
  -5  -8  -2  204.38    9.00
  -5  -8  -2  213.28    7.70
  -5  -8  -2  216.18    7.50
   5   8   2  192.08    7.00
  -5   8  -2  191.18    8.70
   5   8   2  174.78   13.70
  -5   8  -2  199.28    6.70
  -5   8  -2  192.58    7.50
   5   8   2  190.48    8.00
  -6  -8  -2   89.09    3.30
  -6  -8  -2   89.59    3.90
  -6  -8  -2   82.29    4.70
  -6  -8  -2   90.99    3.20
  -6  -8  -2   84.69    4.30
  -6  -8  -2   90.79    3.50
  -6  -8  -2   95.29    5.30
  -6   8  -2   80.59    3.70
   6   8   2   80.39    4.00
  -6   8  -2   76.39    3.00
  -6   8  -2   75.19    4.60
   6   8   2   81.89    3.20
   6   8   2   82.19   10.30
  -7  -8  -2   92.19    3.40
  -7  -8  -2   87.89    3.30
  -7  -8  -2   90.09    3.20
  -7  -8  -2   86.79    3.50
  -7  -8  -2   87.79    3.30
   7  -8   2   89.89    3.60
   7  -8   2   89.59    3.30
   7   8   2   84.39    3.90
  -7   8  -2   83.99    4.50
   7   8   2   78.09    7.50
   7   8   2   86.09    3.20
  -6  -9   2   87.69    3.40
  -6   9   2   99.89    4.10
   6   9  -2   94.59    3.70
  -6   9   2   98.09    3.50
   6   9  -2   98.69    4.50
   5   9  -2  124.19    5.50
  -5   9   2  123.79    5.00
   5   9  -2  121.49    4.60
  -5   9   2  116.69    4.30
  -4   9   2  125.29    6.30
   4   9  -2  134.49    6.10
  -4   9   2  139.09    5.10
   4   9  -2  158.08   11.90
   4   9  -2  131.79    5.20
   4   9  -2  139.99    5.00
   3   9  -2   31.10    1.60
   3   9  -2   38.50    6.10
   3   9  -2   32.20    1.40
  -3   9   2   35.30    2.50
   3   9  -2   30.90    2.40
  -3   9   2   30.20    1.40
  -3   9   2   36.20    6.20
   2   9  -2   45.10    1.90
   2   9  -2   48.40    2.90
  -2   9   2   43.40    2.00
   2   9  -2   42.80    2.00
  -2   9   2   46.20    5.60
   2   9  -2   51.09    6.90
   1   9  -2   41.30    1.90
   1   9  -2   49.50    6.90
  -1   9   2   43.20    2.60
   1   9  -2   42.80    2.70
  -1   9   2   49.40    5.90
  -1   9   2   42.70    1.90
   1   9  -2   43.50    1.80
   0   9   2   24.60    1.90
   0   9  -2   22.40    1.10
   0   9  -2   24.20    5.10
   0   9   2   20.20    1.10
   0   9   2   21.80    4.40
   1   9   2   45.70    2.80
  -1   9  -2   44.30    2.10
  -1   9  -2   43.00    3.20
   1   9   2   45.30    5.90
   1   9   2   43.10    1.90
   2   9   2  255.47    9.20
   2   9   2  240.68   17.30
  -2   9  -2  291.67   11.50
   2   9   2  255.17   10.10
  -3   9  -2   12.80    1.90
   3   9   2   10.00    1.40
   3   9   2   14.60    4.00
   3   9   2   13.90    0.90
   4   9   2   22.30    2.20
   4   9   2   16.10    3.60
   4   9   2   17.00    1.10
  -4   9  -2   15.40    1.90
  -5  -9  -2    5.20    0.50
  -5  -9  -2    4.90    0.60
   5   9   2    4.90    0.90
   5   9   2    6.20    2.50
  -5   9  -2    4.60    1.10
   5   9   2    5.00    0.50
 -14   0   3   82.69    3.30
 -14   0   3   84.59    4.30
 -13   0   3   50.89    2.60
  13   0  -3   49.40    4.70
 -13   0   3   45.90    3.40
 -13   0   3   51.99    3.90
  12   0  -3   17.20    1.90
 -12   0   3   25.30    3.60
  12   0  -3   22.80    2.70
  12   0  -3   18.20    0.90
 -11   0   3   -0.10    1.00
 -11   0   3  -20.20   86.89
 -11   0   3    0.30    0.40
  11   0  -3    0.10    0.40
 -11   0   3    0.20    1.00
  11   0  -3    0.10    0.20
  11   0  -3    0.50    0.70
  11   0  -3    0.40    1.00
  11   0  -3    0.20    0.20
 -11   0   3    0.00    0.90
 -10   0   3   78.29    2.90
  10   0  -3   68.19    5.30
 -10   0   3  138.69   53.99
 -10   0   3   82.09    4.80
 -10   0   3   79.79    4.40
 -10   0   3   80.69    3.30
  10   0  -3   74.99    3.00
 -10   0   3   78.19    3.50
  10   0  -3   73.49    3.10
  10   0  -3   81.99    4.60
  10   0  -3   77.19    3.90
 -10   0   3   83.89    4.50
  10   0  -3   78.19    3.70
  10   0  -3   83.29    3.00
  10   0  -3   78.39    2.90
  10   0  -3   74.49    3.20
   9   0  -3    2.40    0.40
  -9   0   3    6.20    1.30
   9   0  -3    1.20    0.30
   9   0  -3    2.30    0.50
   9   0  -3    0.80    1.00
   9   0  -3    1.60    1.20
   9   0  -3    0.70    0.60
   9   0  -3    2.30    0.50
  -9   0   3    2.30    1.50
   9   0  -3    0.20    0.60
  -9   0   3  -29.30   32.40
   9   0  -3    0.70    0.20
  -9   0   3    0.90    0.20
  -9   0   3    2.50    0.30
  -9   0   3    0.90    0.30
  -9   0   3    0.20    0.80
   9   0  -3    1.30    0.40
   9   0  -3    1.40    0.70
  -9   0   3    2.00    1.10
   8   0  -3  698.13   26.40
   8   0  -3  731.73   24.00
   8   0  -3  703.03   24.10
  -8   0   3  781.32   24.90
   8   0  -3  707.93   24.30
  -8   0   3  733.83   24.00
   8   0  -3  721.43   25.40
   8   0  -3  724.33   23.90
  -8   0   3  690.53   24.00
  -8   0   3  699.43   24.60
   8   0  -3  676.83   24.70
  -8   0   3  713.33   25.50
   8   0  -3  658.13   26.30
   8   0  -3  720.13   24.20
  -8   0   3  687.73   24.10
  -8   0   3  709.33   23.90
  -8   0   3  714.03   24.30
  -8   0   3  701.63   25.20
   8   0  -3  703.83   25.00
  -8   0   3  670.63   24.00
   8   0  -3  697.33   25.30
  -7   0   3 2165.78   71.39
  -7   0   3 2056.89   89.99
  -7   0   3 2170.58   72.29
   7   0  -3 2065.29   75.09
  -7   0   3 2120.09   71.69
   7   0  -3 2107.49   71.49
   7   0  -3 2092.79   72.29
   6   0  -3  562.44   20.80
   6   0  -3  553.24   19.90
  -6   0   3  549.35   33.90
   6   0  -3  545.75   18.90
   6   0  -3  496.85   21.70
  -6   0   3  549.15   19.70
   6   0  -3  584.24   19.80
   6   0  -3  545.45   19.10
  -6   0   3  589.64   19.90
  -6   0   3  524.95   19.70
  -6   0   3  537.25   19.10
   6   0  -3  578.74   19.90
  -6   0   3  557.24   19.50
   6   0  -3  542.55   19.50
   6   0  -3  578.54   20.50
   6   0  -3  572.34   20.90
   6   0  -3  598.84   19.20
  -6   0   3  547.45   19.10
   5   0  -3    2.20    0.70
  -5   0   3    2.30    0.40
   5   0  -3    2.40    1.90
  -5   0   3    2.80    0.30
  -5   0   3    2.80    0.60
  -5   0   3    3.50    0.70
  -5   0   3    6.30    7.80
   5   0  -3    2.30    1.10
   5   0  -3    2.20    0.30
   5   0  -3    3.50    1.00
   5   0  -3    1.80    0.50
  -5   0   3    2.00    0.30
   5   0  -3    2.30    0.30
   5   0  -3    2.50    0.80
   4   0  -3  142.09    7.30
  -4   0   3  123.69   15.80
   4   0  -3  149.39    5.30
   4   0  -3  150.78    5.40
  -4   0   3  159.28    5.80
  -4   0   3  158.48    5.70
  -4   0   3  164.78    6.60
   4   0  -3  153.48    5.80
  -4   0   3  142.49    6.80
   4   0  -3  147.39    5.20
  -4   0   3  160.68    5.80
   4   0  -3  153.18    5.30
   4   0  -3  142.59    5.60
   4   0  -3  159.28    5.70
  -4   0   3  142.59    5.30
   4   0  -3  145.29    6.20
   4   0  -3  146.79    5.20
   4   0  -3  152.78    6.90
  -4   0   3  150.78    5.70
  -4   0   3  162.28    5.90
   4   0  -3  168.28    6.50
  -3   0   3 4341.17  154.78
  -2   0   3   50.99    2.40
   2   0  -3   55.39    2.60
   2   0  -3   53.59    2.40
  -2   0   3   52.69    2.20
   2   0  -3   53.29    2.30
  -2   0   3   51.19    2.40
  -2   0   3   47.20    2.80
   2   0  -3   52.79    3.40
   2   0  -3   56.39    2.20
  -2   0   3   50.29    2.60
   2   0  -3   53.29    2.90
  -2   0   3   47.40    3.70
   2   0  -3   53.39    2.60
  -2   0   3   55.59    2.30
   2   0  -3   50.59    2.20
  -2   0   3   56.09    2.80
   2   0  -3   51.09    2.60
  -2   0   3   50.09    8.80
   2   0  -3   49.20    2.00
  -2   0   3   53.29    2.00
  -1   0   3 4856.71  172.68
   1   0  -3 4964.10  166.48
   0   0   3    0.10    0.50
   0   0  -3    0.90    0.20
   0   0   3   -0.10    0.40
   0   0  -3    1.70    0.60
   0   0   3    1.00    0.70
   0   0  -3    0.70    0.60
   0   0   3    0.50    0.50
   0   0  -3    0.40    0.40
   0   0   3    0.10    0.30
   0   0   3   -0.10    0.40
   0   0  -3    0.60    0.40
   0   0  -3    0.70    0.60
   0   0  -3    0.50    0.30
   0   0  -3    1.40    0.50
   0   0  -3    1.40    0.50
   0   0  -3   -0.10    1.20
   0   0   3    0.10    0.20
  -1   0  -3   48.10    3.40
  -1   0  -3   48.40    2.10
  -1   0  -3   49.70    2.10
   1   0   3   49.30    2.20
  -1   0  -3   47.90    2.30
   1   0   3   46.20    2.00
  -1   0  -3   45.80    2.10
  -1   0  -3   47.50    2.50
   1   0   3   45.50    2.10
  -1   0  -3   47.30    2.10
   1   0   3   58.79   12.20
  -1   0  -3   49.40    2.10
   1   0   3   49.00    2.10
  -3   0  -3  136.79    4.90
   3   0   3  135.49    5.00
  -3   0  -3  140.19    5.90
   3   0   3  143.79    6.00
   3   0   3  134.79    4.80
  -3   0  -3  143.49    5.30
  -3   0  -3  140.69    5.30
  -3   0  -3  137.39    4.90
   3   0   3  139.89    5.30
  -3   0  -3  136.69    5.30
  -3   0  -3  141.99    5.40
  -3   0  -3  145.49    5.30
   3   0   3  149.59    5.40
   3   0   3  141.29    5.60
   3   0   3  145.39    4.90
   3   0   3  136.59    5.30
   3   0   3  144.59    5.40
  -3   0  -3  137.69    5.00
   3   0   3  128.89    5.00
  -3   0  -3  136.29    4.80
   3   0   3  136.39    4.90
   4   0   3    5.80    1.00
  -4   0  -3    2.60    0.60
  -4   0  -3    2.90    1.00
  -4   0  -3    2.20    0.60
   4   0   3    3.20    0.70
   4   0   3    3.00    1.00
  -4   0  -3    3.20    0.70
   4   0   3    5.00    2.60
  -4   0  -3    2.80    0.40
  -4   0  -3    3.50    0.70
  -4   0  -3    2.40    0.30
  -4   0  -3    3.50   13.90
   4   0   3    3.20    0.50
  -4   0  -3    1.90    0.80
  -4   0  -3    2.00    0.40
  -4   0  -3    1.90    0.90
   4   0   3    1.90    1.10
   5   0   3  309.67   12.90
  -5   0  -3  347.77   12.60
  -5   0  -3  339.57   11.50
  -5   0  -3  320.07   12.00
  -5   0  -3  339.77   12.20
   5   0   3  300.97   11.80
   5   0   3  332.17   11.60
  -5   0  -3  329.47   12.10
   5   0   3  305.97   11.70
   5   0   3  356.36   13.90
   5   0   3  343.17   11.70
   5   0   3  329.87   15.60
  -5   0  -3  329.47   30.90
  -5   0  -3  332.57   12.60
   5   0   3  345.47   12.60
   5   0   3  334.87   11.50
  -5   0  -3  341.97   11.40
  -5   0  -3  341.77   11.40
  -5   0  -3  338.27   12.10
  -5   0  -3  333.17   11.70
   5   0   3  358.26   11.50
   5   0   3  337.47   12.20
  -6   0  -3   11.00    0.80
   6   0   3   13.90    1.70
  -6   0  -3   12.70    1.30
  -6   0  -3   12.20    1.30
  -6   0  -3   10.90    0.60
   6   0   3   15.30    1.90
  -6   0  -3   11.50    1.60
   6   0   3   12.20    1.30
   6   0   3    9.80    0.80
   6   0   3   11.60    0.70
   6   0   3   10.70    0.60
  -6   0  -3   13.90    1.70
   6   0   3   11.70    0.70
  -6   0  -3    9.80    1.10
   6   0   3   10.10    0.90
  -6   0  -3   11.80    1.20
   6   0   3   12.60    1.70
   6   0   3   12.10    2.00
  -6   0  -3   13.30    0.90
  -6   0  -3    6.70   13.00
  -6   0  -3   11.50    1.20
   6   0   3   11.30    4.10
  -6   0  -3   11.20    0.60
   6   0   3   13.90    2.20
   7   0   3  120.69    4.50
  -7   0  -3  125.79    4.80
   7   0   3  119.99    5.40
   7   0   3  128.79    4.60
   7   0   3  123.39    6.90
   7   0   3  125.99    4.40
  -7   0  -3  120.09    5.40
  -7   0  -3  119.59    4.60
   7   0   3  114.69    7.50
   7   0   3  118.59    4.70
   7   0   3  126.89    5.20
  -7   0  -3  131.09    6.00
   7   0   3  120.99    4.90
  -7   0  -3  120.69    4.40
   7   0   3  124.49    4.40
   7   0   3  123.39    6.00
   7   0   3  118.19    5.40
  -7   0  -3  125.49    5.90
  -7   0  -3  122.39    4.50
  -7   0  -3  121.19    5.30
  -7   0  -3  119.19    5.20
  -7   0  -3  122.19    4.30
  -7   0  -3  116.29    5.00
   8   0   3   72.29    3.60
  -8   0  -3   82.09    3.20
   8   0   3   73.59    3.90
   8   0   3   65.79    3.80
   8   0   3   74.39    3.00
  -8   0  -3   74.89    2.70
  -8   0  -3   73.59    2.60
   8   0   3   69.89    2.70
  -8   0  -3   73.69    3.10
  -8   0  -3   70.19    3.70
  -8   0  -3   71.19    4.40
  -8   0  -3   67.79    3.50
   8   0   3   70.89    2.80
  -8   0  -3   70.59    3.80
  -8   0  -3   71.19    4.30
  -8   0  -3   71.59    3.40
   8   0   3   65.49    4.40
   9   0   3   56.29    3.50
   9   0   3   56.89    2.20
  -9   0  -3   60.99    2.70
  -9   0  -3   56.59    2.20
   9   0   3   55.79    3.10
   9   0   3   58.69    2.30
  -9   0  -3   52.89    2.80
   9   0   3   57.99    4.10
  -9   0  -3   58.19    3.40
  -9   0  -3   56.29    3.20
   9   0   3   57.19    2.40
   9   0   3   55.99    2.60
   9   0   3   52.09    2.30
  -9   0  -3   57.99    4.00
  -9   0  -3   55.79    3.90
  10   0   3   67.39    2.50
 -10   0  -3   69.89    3.10
  10   0   3   64.29    3.80
  10   0   3   64.89    3.40
 -10   0  -3   68.79    4.40
  10   0   3   65.29    2.60
  10   0   3   66.79    4.60
 -10   0  -3   66.69    4.50
  10   0   3   68.59    2.70
 -11   0  -3  145.49    5.60
 -11   0  -3  141.59    6.90
  11   0   3  141.79    5.10
  11   0   3  149.88    9.10
  11   0   3  145.19    5.80
 -11   0  -3  142.79    7.10
 -12   0  -3  193.68    8.10
 -12   0  -3  175.18    8.20
 -12   0  -3  183.78    6.80
 -14   1   3   68.39    5.10
 -13  -1   3   68.49    5.00
  13  -1  -3   64.29    2.40
  13  -1  -3   63.89    3.10
 -13   1   3   64.49    2.70
  13   1  -3   71.49    3.90
  13   1  -3   59.09    4.10
  13   1  -3   68.29    2.80
 -13   1   3   62.09    3.70
 -13   1   3   58.59    3.70
 -12  -1   3   99.29    4.50
  12  -1  -3  110.39    3.90
  12  -1  -3  104.79    4.70
  12  -1  -3  105.59    3.90
 -12  -1   3  100.79    3.80
 -12  -1   3  110.09    5.90
  12  -1  -3  105.39    4.10
  12  -1  -3  106.79    6.20
 -12   1   3  111.09    4.30
  12   1  -3  100.59    5.40
 -12   1   3   95.09    5.40
  12   1  -3  103.69    4.20
 -12   1   3   -6.70   63.89
 -12   1   3  107.49    5.90
  11  -1  -3  175.48    7.20
 -11  -1   3  172.08    8.30
 -11  -1   3  182.28    7.00
 -11  -1   3  177.38    6.30
  11  -1  -3  183.28    8.50
  11  -1  -3  172.98    6.70
 -11  -1   3  172.78    6.20
 -11  -1   3  171.88    8.40
  11  -1  -3  175.88    6.50
  11  -1  -3  181.48    6.20
 -11  -1   3  178.48    6.70
 -11  -1   3  177.68    6.10
 -11  -1   3  179.48    8.30
  11  -1  -3  180.18    6.30
  11  -1  -3  177.38    7.50
 -11   1   3  187.28    8.10
  11   1  -3  180.48    6.80
  11   1  -3  186.08    8.00
  11   1  -3  176.68    6.30
 -11   1   3  176.38    8.50
 -11   1   3  220.58   57.99
 -11   1   3  181.38    6.80
  11   1  -3  181.88    8.30
 -11   1   3  188.58    8.20
  11   1  -3  174.28    7.00
  10  -1  -3    1.20    0.70
  10  -1  -3    2.10    0.30
 -10  -1   3    2.00    0.70
  10  -1  -3    1.50    0.40
  10  -1  -3    2.80    0.50
 -10  -1   3    2.50    0.30
  10  -1  -3    2.20    1.10
  10  -1  -3    1.70    0.50
 -10  -1   3    1.80    1.10
  10  -1  -3    3.00    1.40
 -10  -1   3    2.90    0.40
  10  -1  -3    3.00    0.40
 -10  -1   3    1.70    0.40
 -10  -1   3    2.30    0.60
 -10  -1   3    3.30    1.20
 -10  -1   3    1.30    1.00
 -10  -1   3    2.00    0.50
  10  -1  -3    0.90    0.80
 -10  -1   3    2.40    0.30
  10   1  -3    5.10    9.30
 -10   1   3    2.30    1.00
 -10   1   3    1.60    1.20
 -10   1   3    2.00    0.50
 -10   1   3    1.50    1.00
  10   1  -3    2.40    1.00
  10   1  -3    1.80    1.00
  10   1  -3    3.50    0.90
  10   1  -3    3.50    0.60
 -10   1   3  -45.10   32.70
  10   1  -3    1.90    0.30
  10   1  -3    2.00    1.50
  -9  -1   3  109.89    4.60
   9  -1  -3  123.29    6.70
   9  -1  -3  126.69    5.60
   9  -1  -3  120.49    5.90
  -9  -1   3  115.99    5.10
   9  -1  -3  123.39    4.40
   9  -1  -3  132.29    4.60
  -9  -1   3  120.79    4.30
  -9  -1   3  119.19    5.30
   9  -1  -3  121.79    4.30
  -9  -1   3  117.29    5.10
  -9  -1   3  122.49    4.40
  -9  -1   3  118.59    4.40
  -9  -1   3  117.39    4.60
  -9  -1   3  111.19    5.70
  -9  -1   3  118.99    4.50
  -9  -1   3  117.99    5.80
   9  -1  -3  131.29    5.20
  -9  -1   3  129.89    6.00
  -9   1   3  135.29   27.20
   9   1  -3  116.49    6.60
   9   1  -3  112.49    4.20
   9   1  -3  126.69   10.60
  -9   1   3  119.89    5.40
   9   1  -3  116.19    4.00
   9   1  -3  116.69    4.20
  -9   1   3  109.89    5.40
   9   1  -3  117.19    4.40
   9   1  -3   91.79    6.40
   9   1  -3  107.59    5.40
  -9   1   3  116.79    4.40
  -9   1   3  116.79    5.90
   9   1  -3  113.69    6.90
   8  -1  -3  112.29    4.20
  -8  -1   3  102.29    4.60
  -8  -1   3  115.49    4.00
  -8  -1   3  112.09    3.90
   8  -1  -3  110.49    5.30
  -8  -1   3  114.59    4.10
   8  -1  -3  112.29    4.20
  -8  -1   3  112.39    4.00
   8  -1  -3  112.39    4.00
  -8  -1   3  106.69    5.60
  -8  -1   3  109.59    5.20
   8  -1  -3  113.99    6.00
   8  -1  -3  108.59    6.30
   8  -1  -3  108.69    4.70
  -8  -1   3  108.39    4.80
  -8  -1   3   61.79   31.90
   8  -1  -3  118.99    4.10
  -8  -1   3  109.19    5.20
  -8  -1   3  110.19    4.20
   8  -1  -3  112.59    3.90
  -8  -1   3  105.79    4.30
  -8  -1   3  105.59    4.70
   8   1  -3  106.49    3.90
  -8   1   3  105.79    4.20
   8   1  -3  102.29    4.40
   8   1  -3  107.39    5.00
   8   1  -3  106.49    3.80
  -8   1   3  111.59   19.30
  -8   1   3  107.19    4.00
  -8   1   3  102.09    5.20
  -8   1   3  100.49    4.80
   8   1  -3  102.49    4.00
   8   1  -3  108.19    3.80
  -8   1   3  107.29    4.80
   8   1  -3  101.19    5.70
   8   1  -3  102.39    5.90
   8   1  -3  100.39    4.00
   8   1  -3  108.89    3.70
  -8   1   3  108.79    3.70
   8   1  -3  102.19    4.90
   7  -1  -3 1019.20   37.30
   7  -1  -3 1095.49   35.90
  -7  -1   3  964.80   36.00
  -7  -1   3 1013.40   36.10
   7  -1  -3 1050.59   36.20
  -7  -1   3 1060.49   35.80
   7   1  -3  958.80   34.80
   7   1  -3 1043.00   33.00
   7   1  -3  986.40   33.10
  -7   1   3  950.60   33.30
   7   1  -3  980.20   33.70
   7   1  -3  979.80   33.40
  -7   1   3  964.40   33.80
  -7   1   3 1013.80   33.90
  -7   1   3  851.91   36.00
   7   1  -3  942.41   36.50
   7   1  -3  994.00   32.90
   7   1  -3  971.00   34.00
  -7   1   3  963.00   33.10
  -7   1   3  973.70   32.90
   7   1  -3  978.10   33.90
  -7   1   3  967.30   49.90
   7   1  -3 1000.40   32.80
  -6  -1   3  189.78    6.70
   6  -1  -3  200.98    6.90
   6  -1  -3  190.48    8.40
  -6  -1   3  195.48    6.70
   6  -1  -3  179.88    9.40
   6  -1  -3  200.38    7.30
   6  -1  -3  201.48    6.90
   6  -1  -3  196.38    6.70
   6  -1  -3  190.58    7.60
  -6  -1   3  190.88   25.30
  -6  -1   3  195.48    7.90
  -6  -1   3  197.68    6.80
   6  -1  -3  198.08    6.80
  -6  -1   3  201.08    7.70
  -6  -1   3  201.28    6.90
   6  -1  -3  193.08    6.70
   6  -1  -3  185.08    8.20
   6  -1  -3  183.78    7.40
   6  -1  -3  203.18    8.20
  -6  -1   3  195.38    6.80
  -6  -1   3  188.68    7.20
   6  -1  -3  182.58   10.70
  -6  -1   3  192.18    7.60
  -6   1   3  196.48    7.20
   6   1  -3  168.98    7.20
   6   1  -3  187.58    6.50
   6   1  -3  175.78    6.40
   6   1  -3  185.68    6.70
   6   1  -3  192.08    6.50
  -6   1   3  181.58    6.30
  -6   1   3  178.78    6.40
   6   1  -3  201.28    8.10
   6   1  -3  185.48    6.40
   6   1  -3  183.38    6.60
  -6   1   3  153.38   18.90
  -6   1   3  186.78    6.50
  -6   1   3  171.88    7.00
   6   1  -3  183.68    6.40
   6   1  -3  189.48    7.90
  -6   1   3  193.58    7.40
   6   1  -3  168.48    9.30
   6   1  -3  175.98    8.30
  -6   1   3  194.38    6.80
   6   1  -3  190.48    7.00
  -6   1   3  180.28    6.40
   6   1  -3  190.58    9.30
   6   1  -3  192.58    7.30
  -5  -1   3  381.66   14.00
  -5  -1   3  377.06   14.20
   5  -1  -3  381.26   16.40
  -5  -1   3  401.06   13.50
   5  -1  -3  388.86   13.50
  -5  -1   3  407.66   14.10
   5  -1  -3  398.36   14.90
   5  -1  -3  381.46   14.30
  -5  -1   3  409.56   14.30
  -5  -1   3  392.86   13.60
   5  -1  -3  402.46   14.80
  -5  -1   3  385.66   13.50
  -5  -1   3  358.46   29.00
   5  -1  -3  423.56   15.30
  -5  -1   3  428.36   15.40
   5  -1  -3  363.36   14.00
   5  -1  -3  424.16   13.60
   5  -1  -3  407.86   14.00
   5  -1  -3  409.76   13.70
  -5   1   3  387.66   13.00
  -5   1   3  384.36   13.50
   5   1  -3  404.66   12.90
  -5   1   3  374.16   12.90
   5   1  -3  347.57   15.30
   5   1  -3  366.96   13.60
   5   1  -3  383.96   12.80
   5   1  -3  398.76   13.60
  -5   1   3  399.96   13.90
  -5   1   3  353.56   13.20
  -5   1   3  345.47   12.90
  -5   1   3  362.66   13.00
   5   1  -3  367.86   12.90
   5   1  -3  403.26   13.00
  -5   1   3  396.76   13.40
   5   1  -3  385.46   13.00
   5   1  -3  374.96   15.30
   5   1  -3  402.06   13.40
   5   1  -3  365.96   13.00
  -5   1   3  369.46   23.80
  -4  -1   3  727.23   25.90
  -4  -1   3  759.52   38.60
  -4  -1   3  735.73   26.00
  -4  -1   3  750.52   26.20
  -4  -1   3  737.93   26.50
  -4  -1   3  789.12   26.10
   4  -1  -3  750.12   28.20
  -4  -1   3  753.32   27.90
  -4  -1   3  839.62   26.10
  -4  -1   3  790.12   26.60
   4  -1  -3  776.32   26.50
   4  -1  -3  751.12   25.90
   4  -1  -3  793.72   26.00
   4  -1  -3  779.02   27.00
   4   1  -3  786.82   26.80
  -4   1   3  714.43   30.80
   4   1  -3  736.93   25.70
  -4   1   3  706.43   27.90
   4   1  -3  803.12   26.30
   4   1  -3  758.42   27.90
   4   1  -3  762.12   25.80
  -4   1   3  793.02   25.90
   4   1  -3  793.32   28.10
  -4   1   3  773.82   35.20
  -4   1   3  758.52   26.00
  -3  -1   3 1679.33   66.09
  -3  -1   3 1617.04   56.59
  -3   1   3 1722.53   63.29
  -3   1   3 1558.54   57.09
   3   1  -3 1442.76   81.79
   3   1  -3 1653.53   56.49
  -3   1   3 1590.54   55.79
   3   1  -3 1751.62   54.89
  -3   1   3 1613.74   56.59
  -2  -1   3  258.37    9.10
  -2  -1   3  240.48    8.90
   2  -1  -3  256.37    8.80
  -2  -1   3  236.48    9.80
   2  -1  -3  268.77    9.60
   2  -1  -3  254.37    8.90
  -2  -1   3  264.57    9.60
  -2  -1   3  243.88    9.20
  -2  -1   3  252.47    8.80
   2  -1  -3  252.97    9.60
   2  -1  -3  253.27    8.90
   2  -1  -3  259.47    9.80
   2  -1  -3  254.87    8.80
   2  -1  -3  265.87    9.00
  -2  -1   3  241.48   24.00
  -2  -1   3  255.47    8.70
   2  -1  -3  260.57    8.70
   2  -1  -3  266.67    9.20
  -2  -1   3  255.67   10.40
   2  -1  -3  243.08   10.40
   2   1  -3  270.77    9.40
  -2   1   3  250.97    9.30
  -2   1   3  262.07    9.30
   2   1  -3  250.27    9.40
   2   1  -3  284.77   10.00
   2   1  -3  263.97   10.30
   2   1  -3  255.47    9.60
   2   1  -3  268.97    9.20
   2   1  -3  211.68   27.40
   2   1  -3  248.08   10.30
  -2   1   3  246.28    9.70
  -2   1   3  289.97    9.70
  -2   1   3  273.07    9.30
  -2   1   3  265.77    9.10
  -2   1   3  256.57    9.10
  -2   1   3  266.07   16.70
  -2   1   3  245.08   11.10
   2   1  -3  284.87    9.60
  -1  -1   3 1781.32   58.89
   1  -1  -3 1767.72   60.39
  -1  -1   3 1680.33   68.09
   1   1  -3 1660.93   57.19
   1   1  -3 1636.24   69.99
  -1   1   3 1724.93   63.49
  -1   1   3 1631.14   56.69
   0  -1   3   89.69    3.70
   0  -1   3   70.79   12.20
   0  -1  -3   92.69    3.50
   0  -1   3   89.39    3.50
   0  -1   3   82.89    3.20
   0  -1  -3   92.99    3.20
   0  -1  -3   94.69    4.00
   0  -1   3   98.19    3.50
   0  -1   3   87.19    3.30
   0  -1  -3   94.79    3.40
   0  -1  -3   88.19    5.10
   0  -1  -3   93.49    3.50
   0  -1   3   89.69    4.40
   0  -1  -3   94.49    3.50
   0  -1  -3   97.69    3.80
   0  -1  -3   90.29    3.30
   0   1  -3   92.69    3.60
   0   1   3   93.99    3.80
   0   1  -3   92.99    3.90
   0   1   3   78.09    5.30
   0   1  -3   91.49    3.60
   0   1  -3   87.49    3.60
   0   1   3   93.19    3.70
   0   1  -3   93.09    4.60
   0   1  -3  100.79    3.50
   0   1  -3  106.29   16.80
   0   1   3   91.59    3.60
   0   1   3   94.19    3.50
   0   1   3   92.09   11.10
   0   1   3   92.69    3.60
   0   1  -3   96.59    3.40
   0   1   3   87.09    4.00
  -1  -1  -3   81.19    3.00
  -1  -1  -3   88.59    3.30
   1  -1   3   81.49    3.50
  -1  -1  -3   83.79    3.60
   1  -1   3   85.89    3.30
  -1  -1  -3   88.49    3.40
   1  -1   3   56.99   12.20
   1  -1   3   88.19    3.10
  -1  -1  -3   89.49    3.30
  -1  -1  -3   83.29    3.10
  -1  -1  -3   83.09    3.40
  -1  -1  -3   87.89    3.90
   1   1   3   81.69    3.10
  -1   1  -3   87.79    5.50
  -1   1  -3   83.59    3.30
   1   1   3   80.89    3.30
  -1   1  -3   81.89    3.10
   1   1   3   79.39    2.90
  -1   1  -3   87.89    3.40
  -1   1  -3   86.49    3.00
   1   1   3   81.19    3.30
  -1   1  -3   75.29    3.40
  -1   1  -3   78.19    3.60
   1   1   3   86.19    3.40
  -1   1  -3   85.29    4.50
  -1   1  -3   85.69    3.30
  -1   1  -3   82.69    3.80
   1   1   3   82.49    3.40
   1   1   3   82.69    3.20
  -2  -1  -3  121.79    4.60
  -2  -1  -3  121.89    4.60
  -2  -1  -3  122.79    4.50
  -2  -1  -3  117.79    4.20
  -2  -1  -3  108.59    4.80
   2  -1   3  120.09    4.60
   2  -1   3  122.49    4.80
   2  -1   3  125.89    4.50
  -2  -1  -3  118.29    4.30
  -2  -1  -3  116.29    4.50
   2  -1   3  112.79    4.20
  -2   1  -3  125.69    4.40
  -2   1  -3  112.69    5.90
  -2   1  -3  119.09    4.70
  -2   1  -3  114.79    5.00
  -2   1  -3  116.89    4.50
  -2   1  -3  124.99    4.30
  -2   1  -3  117.19    4.60
   2   1   3  112.09    4.70
   2   1   3  114.09    4.50
  -2   1  -3  121.89    5.00
  -2   1  -3  115.79    4.50
   2   1   3  114.69    4.50
  -2   1  -3  114.59    4.30
  -2   1  -3  113.69    7.30
   2   1   3  119.09    4.60
   2   1   3  119.89    4.80
  -3  -1  -3   88.69    3.20
  -3  -1  -3   84.79    3.60
   3  -1   3   89.09    3.90
   3  -1   3   82.09    3.20
  -3  -1  -3   88.29    3.10
  -3  -1  -3   91.19    3.90
  -3  -1  -3   90.59    3.60
  -3  -1  -3  100.19    3.70
  -3  -1  -3   90.89    3.70
  -3  -1  -3   89.89    3.30
   3  -1   3   84.09    3.40
   3  -1   3   83.29    3.60
   3  -1   3   89.49    3.30
  -3  -1  -3   88.49    3.70
  -3  -1  -3   86.59    3.10
   3  -1   3   89.79    3.70
   3  -1   3   91.89    3.60
   3  -1   3   86.09    3.20
  -3  -1  -3  102.89   19.30
   3  -1   3   86.79    3.20
  -3   1  -3   90.59    3.50
   3   1   3   85.29    3.10
   3   1   3   82.89    3.50
   3   1   3   89.69    3.90
  -3   1  -3   85.29    3.60
   3   1   3   90.79    3.30
  -3   1  -3   92.79    3.80
  -3   1  -3   83.49    3.10
   3   1   3   87.99    3.60
  -3   1  -3   80.69    3.80
   3   1   3   84.19    3.50
  -3   1  -3   91.99    3.70
   3   1   3   82.49    3.20
   3   1   3   81.09    3.10
   3   1   3   81.99    4.00
  -3   1  -3   80.09    3.50
   3   1   3   91.39    3.70
   3   1   3   91.29    5.40
  -3   1  -3   85.99    3.50
  -3   1  -3   96.99    3.70
  -3   1  -3   91.69    3.60
   3   1   3   97.99    4.00
   3   1   3   83.69    3.10
   3   1   3   84.89    3.30
   3   1   3   85.79    4.10
  -3   1  -3   85.59    3.20
   3   1   3   78.59    3.80
   4  -1   3  226.58    7.90
   4  -1   3  228.68   12.10
   4  -1   3  231.88    9.50
   4  -1   3  232.68    8.90
   4  -1   3  218.28    8.40
   4  -1   3  222.98    7.90
   4  -1   3  243.48    8.60
  -4  -1  -3  231.18    8.90
   4  -1   3  224.78    8.00
  -4  -1  -3  232.68    7.90
  -4  -1  -3  234.58    8.00
   4   1   3  226.68    8.70
  -4   1  -3  226.38    8.20
  -4   1  -3  225.18    8.40
  -4   1  -3  212.18    8.20
   4   1   3  217.08    8.30
   4   1   3  217.78    8.60
   4   1   3  251.67    9.20
   4   1   3  227.08    8.60
   4   1   3  228.08    7.70
  -4   1  -3  213.08    8.60
   4   1   3  220.58    7.90
  -4   1  -3  220.48    7.70
  -4   1  -3  239.38    8.60
  -4   1  -3  221.58    7.70
   4   1   3  210.08   10.50
   4   1   3  228.08    7.90
  -4   1  -3  206.98   21.30
   4   1   3  228.98    8.30
  -4   1  -3  213.18    8.10
   4   1   3  220.48    9.10
  -4   1  -3  215.98    7.90
  -5  -1  -3  665.13   22.30
  -5  -1  -3  624.14   48.50
   5  -1   3  633.74   23.20
   5  -1   3  666.03   23.20
  -5  -1  -3  661.83   22.50
  -5  -1  -3  659.83   23.20
  -5  -1  -3  655.23   22.30
   5  -1   3  660.83   22.60
  -5  -1  -3  634.04   23.00
   5  -1   3  690.33   23.00
  -5  -1  -3  670.43   23.20
   5  -1   3  674.23   24.70
   5  -1   3  627.24   24.30
  -5  -1  -3  653.23   22.40
  -5  -1  -3  651.63   23.50
  -5  -1  -3  637.74   22.90
   5  -1   3  671.63   22.40
   5  -1   3  654.53   22.30
   5  -1   3  694.63   22.50
  -5  -1  -3  652.83   23.10
   5   1   3  617.64   25.20
   5   1   3  652.43   24.80
   5   1   3  625.04   22.70
  -5   1  -3  615.34   22.00
   5   1   3  625.34   22.60
  -5   1  -3  639.64   22.10
  -5   1  -3  595.24   22.50
  -5   1  -3  605.14   23.10
   5   1   3  638.54   21.70
  -5   1  -3  619.94   21.70
   5   1   3  637.64   21.50
   5   1   3  642.64   21.60
  -5   1  -3  644.04   22.40
  -5   1  -3  678.93   43.90
   5   1   3  652.43   22.30
   5   1   3  609.54   22.00
   5   1   3  636.54   22.20
   5   1   3  617.14   22.60
  -5   1  -3  624.24   22.10
   5   1   3  699.13   23.90
  -5   1  -3  635.24   21.50
   5   1   3  635.24   21.40
  -6  -1  -3   81.79    3.00
  -6  -1  -3   85.69    3.30
   6  -1   3   79.59    3.70
   6  -1   3   82.09    3.00
   6  -1   3   76.89    4.30
  -6  -1  -3   81.49    3.80
   6  -1   3   85.89    4.00
   6  -1   3   79.69    3.90
  -6  -1  -3   78.19    3.80
  -6  -1  -3   83.19    3.40
  -6  -1  -3   87.79    3.10
  -6  -1  -3   81.19    3.80
   6  -1   3   85.69    3.10
   6  -1   3   82.29    3.20
  -6  -1  -3   98.79   34.80
  -6  -1  -3   85.19    4.40
  -6  -1  -3   85.19    3.00
  -6  -1  -3   78.59    4.50
   6  -1   3   87.29    3.10
  -6  -1  -3   82.89    3.90
  -6  -1  -3   79.79    3.20
   6  -1   3   78.49    3.30
  -6  -1  -3   83.49    3.70
  -6   1  -3   86.89    4.20
  -6   1  -3   80.49    2.90
   6   1   3   79.39    3.20
  -6   1  -3   78.39    3.60
  -6   1  -3   81.29    3.40
  -6   1  -3   57.59   13.00
   6   1   3   75.69    3.70
  -6   1  -3   79.29    3.80
   6   1   3   79.39    4.20
   6   1   3   81.79    3.70
  -6   1  -3   76.99    3.20
   6   1   3   75.89    2.90
   6   1   3   84.39    4.10
   6   1   3   80.39    3.00
  -6   1  -3   78.29    4.10
   6   1   3   78.99    3.20
   6   1   3   85.69    3.60
   6   1   3   78.69    3.80
   6   1   3   81.29    3.20
   6   1   3   79.09    4.20
   6   1   3   79.29    3.00
   6   1   3   78.69    4.80
  -7  -1  -3   19.90    1.80
  -7  -1  -3   62.89   38.00
   7  -1   3   23.20    2.30
  -7  -1  -3   17.50    0.80
   7  -1   3   23.60    2.70
  -7  -1  -3   18.50    1.20
   7  -1   3   18.30    1.80
  -7  -1  -3   17.20    0.90
   7  -1   3   15.80    1.70
   7  -1   3   20.00    1.00
  -7  -1  -3   17.20    2.10
  -7  -1  -3   18.80    1.70
  -7  -1  -3   19.50    0.90
   7  -1   3   17.30    1.20
  -7  -1  -3   18.00    1.60
  -7  -1  -3   18.70    1.30
  -7  -1  -3   17.80    1.10
  -7  -1  -3   17.60    1.60
   7  -1   3   18.50    1.00
  -7  -1  -3   18.80    1.70
  -7  -1  -3   21.40    2.40
   7  -1   3   18.50    0.90
   7  -1   3   15.80    1.30
   7   1   3   18.50    2.30
   7   1   3   18.10    1.10
   7   1   3   13.00    4.90
  -7   1  -3   16.30    1.90
   7   1   3   17.60    1.50
   7   1   3   16.00    2.50
   7   1   3   17.70    1.70
  -7   1  -3   17.90    1.70
   7   1   3   17.20    0.90
   7   1   3   16.60    1.00
  -7   1  -3   19.40    1.60
   7   1   3   19.80    2.20
  -7   1  -3   13.70    1.80
   7   1   3   17.40    0.80
  -7   1  -3   14.70    1.10
   7   1   3   20.40    2.30
  -8  -1  -3  106.99    4.00
   8  -1   3  108.39    3.90
  -8  -1  -3  104.49    4.90
   8  -1   3  107.69    4.00
  -8  -1  -3  106.69    4.70
   8  -1   3  106.79    4.30
  -8  -1  -3  113.49    5.90
  -8  -1  -3  105.89    5.10
  -8  -1  -3  107.59    3.80
   8  -1   3  101.79    4.80
   8  -1   3   98.89    4.10
   8  -1   3  101.59    5.10
  -8  -1  -3  116.59    4.90
   8  -1   3  108.49    4.00
  -8  -1  -3  106.19    5.20
  -8  -1  -3  105.99    3.90
   8   1   3  101.29    3.90
  -8   1  -3  100.99    4.90
   8   1   3  106.99    4.20
  -8   1  -3   99.79    5.30
   8   1   3  107.19    3.70
   8   1   3  105.09    3.80
   8   1   3  104.99    4.60
  -8   1  -3   99.39    4.10
   8   1   3  108.19    5.40
  -8   1  -3  104.79    5.40
   8   1   3   99.49    5.50
  -8   1  -3  105.29    4.80
   8   1   3  102.19    5.00
  -9  -1  -3  153.98    8.00
  -9  -1  -3  168.68    6.10
   9  -1   3  160.38    6.50
  -9  -1  -3  177.98    8.20
   9  -1   3  178.18    7.50
  -9  -1  -3  169.08    7.40
  -9  -1  -3  167.38    6.00
  -9  -1  -3  172.78    6.60
   9  -1   3  177.18    8.50
   9  -1   3  183.98    7.70
   9  -1   3  169.48    6.20
  -9  -1  -3  163.38    7.20
   9  -1   3  164.28    6.50
  -9  -1  -3  169.88    7.20
  -9  -1  -3  172.08    5.90
  -9   1  -3  175.48    7.80
   9   1   3  168.98    7.20
   9   1   3  167.98    6.60
   9   1   3  163.78    6.30
   9   1   3  164.48    5.90
  -9   1  -3  156.78    8.80
   9   1   3  162.28    8.00
  -9   1  -3  148.39    6.60
   9   1   3  176.58    8.10
 -10  -1  -3  948.51   33.50
  10  -1   3  928.31   32.70
  10  -1   3  930.81   31.00
  10  -1   3  890.11   32.00
 -10  -1  -3  938.21   33.60
 -10  -1  -3  878.51   32.50
  10  -1   3  892.21   33.90
  10  -1   3  944.81   31.30
 -10  -1  -3  876.01   31.70
  10  -1   3  880.21   31.20
  10  -1   3  909.91   31.50
  10  -1   3  919.81   31.10
 -10  -1  -3  942.61   31.70
 -10  -1  -3  919.71   31.00
 -10  -1  -3  917.21   34.90
  10   1   3  924.51   31.30
  10   1   3  892.31   32.80
 -10   1  -3  943.91   32.80
 -10   1  -3  889.91   34.80
 -10   1  -3  861.21   33.40
 -10   1  -3  926.81   31.20
  10   1   3  899.61   34.00
 -10   1  -3  922.01   32.90
  10   1   3  883.11   33.10
  11  -1   3   10.30    1.30
  11  -1   3   11.20    0.80
  11  -1   3   11.10    0.60
  11  -1   3    9.80    0.70
 -11  -1  -3   13.90    2.60
  11  -1   3   13.20    1.80
 -11   1  -3   10.90    1.00
 -11   1  -3   12.40    1.90
 -11   1  -3   28.20   13.10
  11   1   3   12.80    2.10
  11   1   3   11.00    1.10
 -11   1  -3   12.30    1.90
  11   1   3   12.80    2.00
  12  -1   3  316.57   11.00
  12  -1   3  324.27   11.50
 -12   1  -3  336.07   14.00
 -12   1  -3  337.87   11.80
  12   1   3  327.97   16.10
 -12   1  -3  328.97   12.90
  14  -2  -3   14.20    0.80
  14  -2  -3   17.70    1.40
  14   2  -3   16.10    1.00
 -14   2   3   18.10    2.50
  14   2  -3   15.50    1.90
  13  -2  -3  102.59    4.10
  13  -2  -3  109.29    4.50
  13  -2  -3  102.49    3.80
  13  -2  -3  108.39    3.80
  13   2  -3  113.59    6.20
 -13   2   3   95.59    4.80
  13   2  -3   94.29    4.90
 -13   2   3  103.19    4.00
 -13   2   3   -1.50   53.19
  13   2  -3  103.99    4.00
 -13   2   3  103.69    4.90
  12  -2  -3   98.09    4.10
 -12  -2   3  107.29    6.20
  12  -2  -3  103.69    5.10
 -12  -2   3  107.39    4.60
 -12  -2   3  111.29    3.90
  12  -2  -3  112.09    4.30
 -12  -2   3  103.29    4.20
  12   2  -3  107.89    5.40
 -12   2   3  111.49    4.10
  12   2  -3   93.49    4.00
  12   2  -3   97.59    5.00
 -12   2   3   95.79    4.90
 -12   2   3  102.09    6.30
 -12   2   3   -6.10   39.60
 -11  -2   3   20.20    1.30
 -11  -2   3   18.80    0.90
 -11  -2   3   19.40    2.60
  11  -2  -3   19.80    1.00
  11  -2  -3   17.50    2.20
 -11  -2   3   19.50    1.10
  11  -2  -3   18.30    0.90
  11  -2  -3   18.70    1.40
  11  -2  -3   19.00    1.20
 -11  -2   3   18.40    1.00
 -11  -2   3   19.30    2.40
 -11  -2   3   19.70    1.00
  11  -2  -3   20.40    1.90
  11  -2  -3   19.70    1.10
 -11  -2   3   20.90    1.80
 -11   2   3   17.90    2.10
  11   2  -3   17.70    8.50
  11   2  -3   14.50    1.80
 -11   2   3   16.60    1.90
  11   2  -3   16.20    2.10
 -11   2   3   19.70    1.20
 -11   2   3   15.60   36.40
  11   2  -3   17.20    1.20
  11   2  -3   18.30    3.00
  10  -2  -3  148.39    5.20
 -10  -2   3  151.98    6.20
  10  -2  -3  156.98    5.60
 -10  -2   3  145.19    6.30
  10  -2  -3  146.59    5.30
 -10  -2   3  143.69    5.60
  10  -2  -3  140.49    8.00
 -10  -2   3  149.59    5.40
 -10  -2   3  149.49    8.70
  10  -2  -3  143.09    6.70
 -10  -2   3  143.89    5.20
 -10  -2   3  147.59    7.00
  10  -2  -3  148.89    5.40
 -10  -2   3  143.69    6.50
  10  -2  -3  143.89    5.60
 -10  -2   3  149.09    5.30
  10  -2  -3  144.39    6.20
 -10  -2   3  147.89    5.30
  10   2  -3  138.29   11.60
 -10   2   3  138.29    6.30
  10   2  -3  141.19    5.30
 -10   2   3  134.19    6.30
  10   2  -3  142.09    7.70
 -10   2   3   95.79   35.30
  10   2  -3  142.59    6.60
  10   2  -3  144.59    6.50
 -10   2   3  136.69    5.30
  -9  -2   3  359.66   12.80
   9  -2  -3  378.56   12.60
  -9  -2   3  352.56   13.70
  -9  -2   3  372.56   12.50
   9  -2  -3  331.57   15.50
   9  -2  -3  360.36   12.70
  -9  -2   3  340.67   14.80
  -9  -2   3  362.46   13.60
   9  -2  -3  362.46   12.40
  -9  -2   3  375.16   13.40
   9  -2  -3  377.36   12.80
   9  -2  -3  354.26   13.30
  -9  -2   3  372.26   12.40
  -9  -2   3  352.96   14.00
  -9  -2   3  368.16   12.70
   9  -2  -3  368.46   12.50
   9  -2  -3  384.16   13.90
  -9  -2   3  346.67   12.60
   9   2  -3  337.07   17.20
   9   2  -3  351.66   12.10
   9   2  -3  361.56   13.20
  -9   2   3  355.56   13.20
  -9   2   3  338.37   12.70
  -9   2   3  330.47   13.10
  -9   2   3  368.36   37.20
   9   2  -3  337.87   14.40
  -9   2   3  342.87   11.90
   9   2  -3  336.77   13.30
  -9   2   3  347.67   12.10
  -8  -2   3  265.87    9.50
   8  -2  -3  268.07    9.30
  -8  -2   3  281.47    9.60
  -8  -2   3  279.67   10.10
  -8  -2   3  278.57   10.40
   8  -2  -3  264.17    9.50
   8  -2  -3  258.47   10.00
   8  -2  -3  268.17    9.20
  -8  -2   3  269.77    9.30
  -8  -2   3  256.07   10.70
   8  -2  -3  273.47   10.40
   8  -2  -3  263.07    9.60
   8  -2  -3  244.68   12.80
  -8  -2   3  276.47    9.40
   8  -2  -3  262.77   12.00
   8  -2  -3  282.77   11.50
  -8  -2   3  271.17    9.30
  -8  -2   3  268.37   10.60
   8  -2  -3  266.87    9.40
  -8   2   3  257.87    9.90
   8   2  -3  271.27    9.10
  -8   2   3  258.47    8.90
  -8   2   3  237.88   10.40
  -8   2   3  212.18   26.30
   8   2  -3  253.57    9.90
  -8   2   3  242.18    9.80
   8   2  -3  273.27   11.70
  -8   2   3  251.67    9.60
  -8   2   3  267.97    9.00
   8   2  -3  260.27   13.10
   8   2  -3  238.28   10.00
   7  -2  -3   13.30    1.60
   7  -2  -3   10.50    0.60
   7  -2  -3   11.10    0.60
   7  -2  -3   14.10    2.40
   7  -2  -3    8.90    1.20
  -7  -2   3   10.20    0.60
   7  -2  -3   11.20    0.80
  -7  -2   3   10.90    0.80
  -7  -2   3   10.60    0.70
   7  -2  -3   13.20    0.90
  -7  -2   3   14.30    1.40
  -7  -2   3   11.20    1.20
  -7  -2   3   10.50    0.90
  -7  -2   3   10.80    0.60
   7  -2  -3   12.20    1.20
  -7  -2   3   10.80    1.40
   7  -2  -3   11.70    2.00
   7   2  -3    6.00    1.90
   7   2  -3   11.60    2.00
  -7   2   3   15.10    1.70
  -7   2   3    8.50    0.70
   7   2  -3   12.20    1.40
   7   2  -3   10.50    0.60
  -7   2   3    9.30    1.20
   7   2  -3    9.50    0.70
  -7   2   3   11.40    0.60
  -7   2   3   11.90    1.30
  -7   2   3    8.80   10.00
   7   2  -3    9.30    1.20
   7   2  -3    9.40    0.70
   7   2  -3   12.00    3.60
  -7   2   3   14.00    1.30
   7   2  -3    8.40    1.50
  -6  -2   3 1133.19   38.40
   6  -2  -3 1146.69   38.80
  -6  -2   3 1187.98   40.70
   6  -2  -3 1194.98   38.40
  -6  -2   3 1140.49   38.30
  -6  -2   3 1122.89   39.30
   6  -2  -3 1132.59   38.20
  -6  -2   3 1065.89   38.80
   6  -2  -3 1127.29   38.20
   6  -2  -3 1109.59   42.70
   6  -2  -3 1092.99   39.30
   6   2  -3 1028.90   47.90
   6   2  -3 1162.98   38.90
  -6   2   3 1063.09   35.50
   6   2  -3 1073.09   35.60
  -6   2   3 1000.50   36.20
   6   2  -3 1054.79   36.90
   6   2  -3  962.20   39.50
  -6   2   3 1080.69   36.20
   6   2  -3  978.00   35.50
   6   2  -3 1060.69   36.30
  -6   2   3 1087.99   35.50
  -6   2   3 1007.90   47.90
   5  -2  -3  428.96   14.90
   5  -2  -3  415.86   15.60
  -5  -2   3  433.46   15.60
   5  -2  -3  440.46   16.20
  -5  -2   3  451.25   14.80
   5  -2  -3  456.15   16.50
  -5  -2   3  427.16   14.90
  -5  -2   3  445.16   15.60
   5  -2  -3  447.56   15.50
   5  -2  -3  408.16   15.20
  -5  -2   3  423.66   14.70
   5  -2  -3  407.96   14.70
  -5  -2   3  414.56   15.30
   5  -2  -3  425.86   14.70
  -5  -2   3  468.05   19.60
   5  -2  -3  425.96   14.90
  -5  -2   3  425.76   14.70
   5  -2  -3  444.96   14.80
   5  -2  -3  412.76   17.10
  -5  -2   3  444.56   14.90
  -5  -2   3  452.55   15.40
   5   2  -3  400.86   13.90
   5   2  -3  418.86   15.50
  -5   2   3  413.16   23.70
   5   2  -3  391.56   16.90
   5   2  -3  404.96   20.50
  -5   2   3  398.56   13.90
  -5   2   3  384.46   14.50
  -5   2   3  430.06   15.30
   5   2  -3  415.36   14.80
  -5   2   3  429.56   21.00
   5   2  -3  384.46   14.50
   5   2  -3  390.66   13.90
   5   2  -3  399.96   16.10
  -5   2   3  421.86   14.20
   4  -2  -3  235.98   10.00
  -4  -2   3  231.68    8.30
  -4  -2   3  235.68    8.30
  -4  -2   3  225.28    8.50
   4  -2  -3  267.07    8.70
   4  -2  -3  238.38    9.90
  -4  -2   3  265.17   10.10
   4  -2  -3  234.68    8.30
   4  -2  -3  237.68    9.60
   4  -2  -3  244.38    9.70
  -4  -2   3  242.18    9.10
   4  -2  -3  234.08    8.90
  -4  -2   3  234.88    8.80
   4  -2  -3  248.18    8.30
  -4  -2   3  231.28    8.50
  -4   2   3  239.98    8.20
   4   2  -3  224.88    7.90
  -4   2   3  219.08    9.00
  -4   2   3  243.28   16.20
   4   2  -3  225.08    7.90
   4   2  -3  222.68   10.20
   4   2  -3  224.88    9.60
   4   2  -3  230.98    8.70
   4   2  -3  236.98    9.10
  -4   2   3  238.58    8.60
  -4   2   3  241.88   14.80
   4   2  -3  201.78   13.30
  -4   2   3  199.38   10.70
  -3  -2   3  908.81   30.80
   3  -2  -3  888.11   31.40
   3  -2  -3  921.21   31.70
   3  -2  -3  910.31   30.80
  -3  -2   3  916.61   30.90
  -3  -2   3  914.01   32.20
  -3  -2   3  918.81   31.40
   3   2  -3  889.71   31.80
   3   2  -3  903.71   31.10
  -3   2   3  863.11   30.40
  -3   2   3  826.92   31.40
  -3   2   3  844.02   35.40
  -3   2   3  846.12   29.60
   3   2  -3  873.01   30.00
  -3   2   3  903.51   36.90
  -3   2   3  909.51   30.10
  -3   2   3  866.81   30.10
   3   2  -3  890.01   29.60
  -2  -2   3  156.58    5.50
  -2  -2   3  170.48   24.60
  -2  -2   3  149.19    5.30
  -2  -2   3  152.28    5.30
   2  -2  -3  149.29    5.20
   2  -2  -3  149.29    5.40
   2  -2  -3  151.48    5.30
  -2  -2   3  154.28    6.10
   2  -2  -3  152.58    5.80
   2  -2  -3  159.08   10.90
  -2  -2   3  148.29    6.70
   2  -2  -3  158.78    5.50
   2  -2  -3  135.29    6.50
   2  -2  -3  159.58    5.50
  -2  -2   3  154.78    5.70
   2  -2  -3  156.38    6.10
  -2  -2   3  148.29    5.80
   2  -2  -3  146.19    5.30
   2   2  -3  145.09    6.20
   2   2  -3  142.19    6.70
  -2   2   3  136.59   11.60
  -2   2   3  149.69    5.40
  -2   2   3  142.79    6.80
   2   2  -3  143.89    5.70
   2   2  -3  146.59    5.60
  -2   2   3  140.49    5.70
  -2   2   3  157.38    5.50
   2   2  -3  146.09    5.30
   2   2  -3  137.49    5.60
   2   2  -3  126.19   17.60
  -2   2   3  147.19    5.30
  -1  -2   3  242.28    8.10
   1  -2  -3  233.18    8.20
  -1  -2   3  235.78    8.40
   1  -2  -3  212.18    7.80
  -1  -2   3  221.48    8.40
   1  -2  -3  233.18    8.00
  -1  -2   3  240.88    8.40
   1  -2  -3  219.98    8.40
   1  -2  -3  235.68    8.10
  -1  -2   3  231.48    8.10
   1  -2  -3  243.48    8.10
   1  -2  -3  225.78   11.70
   1  -2  -3  234.18    8.30
  -1  -2   3  234.38    9.50
  -1  -2   3  211.98    8.40
  -1  -2   3  230.38   28.10
   1   2  -3  218.28    7.90
   1   2  -3  218.18    7.90
  -1   2   3  223.38   14.90
  -1   2   3  213.18    7.60
  -1   2   3  224.68    7.70
   1   2  -3  219.78    7.70
   1   2  -3  211.58   18.70
  -1   2   3  213.28    8.10
   1   2  -3  219.48    8.60
  -1   2   3  204.18    8.90
   1   2  -3  209.38    7.90
  -1   2   3  227.38    7.80
   0  -2   3  387.86   13.00
   0  -2  -3  382.36   13.70
   0  -2   3  344.27   13.00
   0  -2   3  370.36   12.90
   0  -2  -3  365.56   13.20
   0  -2  -3  363.66   15.60
   0  -2  -3  397.66   13.00
   0  -2  -3  387.16   13.40
   0  -2  -3  397.46   13.00
   0  -2  -3  368.26   12.80
   0  -2  -3  376.36   12.70
   0  -2   3  367.36   13.30
   0   2  -3  375.56   13.50
   0   2   3  342.37   23.40
   0   2   3  387.26   13.50
   0   2   3  391.86   13.40
   0   2   3  400.86   21.10
   0   2  -3  376.86   13.60
   0   2   3  364.96   13.50
   0   2  -3  392.66   13.70
   0   2   3  375.26   13.50
   0   2   3  386.56   13.90
   0   2  -3  415.06   13.40
   0   2  -3  379.66   13.40
   0   2  -3  402.16   14.30
  -1  -2  -3  315.97   10.70
   1  -2   3  342.17   39.80
  -1  -2  -3  319.57   11.00
  -1  -2  -3  296.87   13.90
   1  -2   3  311.37   10.80
  -1  -2  -3  322.07   10.90
   1  -2   3  312.77   10.60
  -1  -2  -3  304.97   10.60
  -1  -2  -3  312.17   11.70
   1  -2   3  312.77   11.30
  -1  -2  -3  306.07   11.50
   1  -2   3  305.37   10.60
   1   2   3  301.17   29.50
  -1   2  -3  324.57   11.10
   1   2   3  291.97   10.40
   1   2   3  308.47   19.50
   1   2   3  312.77   11.30
  -1   2  -3  298.57   11.30
   1   2   3  299.57   10.90
  -1   2  -3  303.27   10.80
  -1   2  -3  303.27   10.80
  -1   2  -3  310.57   10.70
  -1   2  -3  300.37   10.50
  -1   2  -3  306.77   11.90
  -1   2  -3  308.27   11.00
  -1   2  -3  301.77   11.70
  -1   2  -3  302.17   10.90
   1   2   3  303.57   11.10
   1   2   3  272.37   11.10
   1   2   3  317.87   11.10
   2  -2   3  233.88    8.00
   2  -2   3  219.28    8.10
  -2  -2  -3  244.08    8.40
  -2  -2  -3  245.38    8.90
   2  -2   3  235.48    9.10
  -2  -2  -3  218.28   11.30
  -2  -2  -3  233.78    8.00
  -2  -2  -3  228.88    9.30
  -2  -2  -3  234.98    8.10
  -2  -2  -3  240.08    8.50
   2  -2   3  237.78    8.40
   2   2   3  171.08   24.70
   2   2   3  227.48   18.10
   2   2   3  237.18    8.80
  -2   2  -3  228.18    8.20
  -2   2  -3  220.88    8.30
   2   2   3  237.98    8.10
  -2   2  -3  220.98    8.40
   2   2   3  219.78    8.40
   2   2   3  230.78    8.40
  -2   2  -3  217.58    7.80
  -2   2  -3  236.48    8.70
  -2   2  -3  216.28    9.00
  -2   2  -3  232.28    8.40
   2   2   3  224.08    7.90
   2   2   3  234.38    8.40
  -2   2  -3  235.28    8.70
  -2   2  -3  223.58    7.90
  -2   2  -3  235.78    9.50
  -2   2  -3  207.58    8.20
  -2   2  -3  236.48    8.30
  -2   2  -3  227.28    9.90
  -3  -2  -3 1856.81   59.59
   3  -2   3 1821.32   60.49
  -3  -2  -3 1771.82   59.49
  -3  -2  -3 1817.42   60.49
  -3  -2  -3 1643.94   59.59
   3  -2   3 1731.33   59.99
   3  -2   3 1722.33   59.49
   3   2   3 1666.23   55.99
   3   2   3 1621.54   56.69
  -3   2  -3 1681.83   56.39
   3   2   3 1629.54   55.99
  -3   2  -3 1711.63   58.09
   3   2   3 1634.94   56.59
  -4  -2  -3 1321.67   43.80
  -4  -2  -3 1323.57   44.40
   4  -2   3 1279.57   44.40
   4  -2   3 1296.57   43.80
  -4  -2  -3 1269.47   45.00
   4  -2   3 1320.27   45.00
   4  -2   3 1290.47   44.00
   4  -2   3 1289.77   43.80
   4   2   3 1171.98   43.10
  -4   2  -3 1250.97   43.20
   4   2   3 1319.47   43.60
   4   2   3 1270.07   42.50
  -4   2  -3 1293.07   43.40
  -4   2  -3 1238.18   42.80
  -4   2  -3 1252.97   42.90
  -4   2  -3 1263.57   42.50
   4   2   3 1222.98   42.50
   4   2   3 1253.47   43.20
  -5  -2  -3   97.29    4.20
   5  -2   3   97.59    3.40
   5  -2   3   96.19    5.60
   5  -2   3   98.29    4.20
  -5  -2  -3   95.69    3.60
  -5  -2  -3   99.49    3.50
  -5  -2  -3   94.29    3.40
   5  -2   3   91.59    3.40
   5  -2   3   94.59    4.00
  -5  -2  -3   94.69    3.60
   5  -2   3   93.59    3.50
   5  -2   3   89.69    3.60
   5  -2   3   95.49    3.70
  -5  -2  -3   92.59    3.50
  -5  -2  -3   92.69    4.30
  -5  -2  -3   91.79    4.60
  -5  -2  -3   95.29    4.20
  -5   2  -3   93.29    4.20
   5   2   3   85.39    6.30
   5   2   3   91.89    4.20
  -5   2  -3   84.59    3.80
   5   2   3   78.09    4.40
  -5   2  -3   89.49    3.90
   5   2   3   87.49    4.10
   5   2   3   92.29    4.10
  -5   2  -3   88.29    5.10
   5   2   3   88.29    3.40
   5   2   3   87.49    3.40
   5   2   3   87.99    4.80
  -5   2  -3   92.09    3.20
   5   2   3   93.59    4.30
  -5   2  -3   87.29    3.80
  -6  -2  -3  680.23   24.10
   6  -2   3  673.23   23.40
   6  -2   3  684.73   23.10
   6  -2   3  707.93   23.30
  -6  -2  -3  705.73   23.30
  -6  -2  -3  664.13   24.20
  -6  -2  -3  682.23   23.10
  -6  -2  -3  668.43   23.80
  -6  -2  -3  694.83   23.10
  -6  -2  -3  701.43   23.40
  -6  -2  -3  720.03   25.10
   6  -2   3  661.13   23.80
   6  -2   3  676.63   23.10
   6  -2   3  653.93   24.70
  -6  -2  -3  681.53   24.10
   6  -2   3  692.33   24.20
   6  -2   3  660.23   24.10
  -6  -2  -3  619.24   24.10
   6   2   3  618.74   23.50
   6   2   3  627.24   22.70
   6   2   3  629.84   23.90
  -6   2  -3  630.04   21.90
  -6   2  -3  656.63   22.70
   6   2   3  612.84   21.70
  -6   2  -3  633.14   22.90
  -6   2  -3  644.34   21.70
  -6   2  -3  658.53   23.00
   6   2   3  639.64   23.10
   6   2   3  645.64   22.00
   6   2   3  649.74   22.90
  -6   2  -3  640.04   22.40
   6   2   3  650.63   22.80
   7  -2   3  120.69    4.40
   7  -2   3  103.09    4.80
   7  -2   3  118.99    4.30
  -7  -2  -3  121.29    5.40
   7  -2   3  110.49    5.10
  -7  -2  -3  124.69    4.30
   7  -2   3  114.69    4.50
  -7  -2  -3  121.69    4.40
  -7  -2  -3  121.49    4.30
  -7  -2  -3  118.99    6.10
  -7  -2  -3  113.39    5.40
  -7  -2  -3  115.99    5.40
  -7  -2  -3  123.69    5.40
  -7  -2  -3  124.29    4.50
  -7  -2  -3  120.89    4.60
  -7  -2  -3  123.79    5.20
   7  -2   3  121.29    5.50
   7  -2   3  130.59    6.00
  -7   2  -3  109.19    6.00
   7   2   3  117.29    5.30
  -7   2  -3  113.19    5.00
  -7   2  -3  118.19    4.40
  -7   2  -3  115.59    5.20
   7   2   3  108.59    5.90
  -7   2  -3  120.19    5.50
   8  -2   3  638.54   22.10
  -8  -2  -3  649.24   23.40
  -8  -2  -3  651.23   23.50
   8  -2   3  608.64   22.30
   8  -2   3  650.73   22.10
  -8  -2  -3  654.03   22.40
   8  -2   3  664.13   22.60
   8  -2   3  679.23   22.30
  -8  -2  -3  618.64   23.00
  -8  -2  -3  637.04   22.10
  -8  -2  -3  605.44   24.30
  -8  -2  -3  665.23   22.00
  -8  -2  -3  658.83   23.40
   8  -2   3  648.54   23.10
  -8  -2  -3  643.94   22.20
  -8  -2  -3  653.53   22.30
   8  -2   3  679.33   23.60
   8  -2   3  650.93   23.60
   8   2   3  652.13   23.70
  -8   2  -3  640.84   27.60
   8   2   3  649.64   24.80
  -8   2  -3  671.73   26.20
  -8   2  -3  645.24   23.70
   8   2   3  652.93   24.00
   8   2   3  651.13   22.40
  -8   2  -3  656.13   22.40
  -8   2  -3  639.24   23.70
   8   2   3  607.34   23.20
  -9  -2  -3  116.49    5.30
   9  -2   3  106.39    7.20
  -9  -2  -3  121.39    4.30
   9  -2   3  120.79    4.90
   9  -2   3  125.99    4.50
   9  -2   3  117.39    4.40
  -9  -2  -3  122.09    4.60
  -9  -2  -3  116.39    4.70
  -9  -2  -3  142.39    9.20
   9  -2   3  129.49    4.70
  -9  -2  -3  120.09    4.50
   9  -2   3  122.69    4.60
   9  -2   3  123.79    5.50
  -9  -2  -3  119.19    5.70
  -9  -2  -3  120.09    4.40
  -9  -2  -3  123.89    5.90
   9  -2   3  118.49    5.80
  -9   2  -3  113.79    5.90
  -9   2  -3  115.69    4.70
   9   2   3  117.29    4.70
  -9   2  -3  121.89   10.60
  -9   2  -3  118.29    7.00
   9   2   3  120.29    5.90
   9   2   3  117.99    6.30
   9   2   3  107.99   49.10
  -9   2  -3  119.09    5.90
  10  -2   3  269.67    9.40
 -10  -2  -3  273.97   10.20
 -10  -2  -3  307.27   13.20
  10  -2   3  251.67   11.60
  10  -2   3  273.17    9.90
  10  -2   3  271.17   11.00
 -10  -2  -3  270.77    9.40
 -10  -2  -3  266.07    9.30
 -10  -2  -3  256.57   10.80
  10  -2   3  263.57    9.60
 -10  -2  -3  267.77    9.40
  10  -2   3  265.37    9.50
  10  -2   3  281.67    9.60
 -10   2  -3  249.97   10.60
 -10   2  -3  254.47   12.00
  10   2   3  261.37   11.00
 -10   2  -3  254.67   10.90
 -10   2  -3  261.17    9.30
  10   2   3  262.27    9.40
 -10   2  -3  258.27   16.50
 -10   2  -3  255.17   10.50
  10   2   3  244.18   10.50
  10   2   3  157.78   72.39
  11  -2   3  128.29    4.50
  11  -2   3  128.49    4.60
  11  -2   3  126.89    4.70
  11  -2   3  123.89    4.90
 -11  -2  -3  123.59    5.10
  11  -2   3  121.79    5.90
 -11  -2  -3  125.49    4.50
 -11  -2  -3  127.99    7.00
  11  -2   3  121.49    4.60
  11  -2   3  129.29    5.40
 -11   2  -3  124.19    4.70
  11   2   3  119.19    5.80
  11   2   3  134.69    7.20
  11   2   3  121.19    4.70
 -11   2  -3  105.79    6.60
 -11   2  -3  114.69    7.30
 -11   2  -3  125.79    5.90
 -11   2  -3  127.99   17.20
  12  -2   3   37.40    2.10
  12  -2   3   36.20    1.50
  12   2   3   34.40    2.50
  12   2   3   36.90    1.80
 -12   2  -3   36.10    1.70
 -12   2  -3   36.10    2.50
  13  -3  -3   71.39    2.60
  13  -3  -3   69.69    2.50
  13  -3  -3   67.29    2.70
 -13  -3   3   69.49    3.00
 -13  -3   3   67.09    2.50
  13  -3  -3   78.49    3.70
 -13   3   3   73.49    3.00
 -13   3   3   87.59    4.90
  13   3  -3   69.49    2.90
  13   3  -3   65.89    3.60
  12  -3  -3    2.40    0.40
 -12  -3   3    2.40    0.40
  12  -3  -3    2.50    0.40
 -12  -3   3    2.70    0.80
 -12  -3   3    3.00    0.30
  12  -3  -3    3.60    0.70
  12  -3  -3    3.30    0.90
  12  -3  -3    2.70    1.00
  12  -3  -3    2.40    2.20
  12  -3  -3    3.40    0.60
  12  -3  -3    2.70    0.30
 -12  -3   3    3.20    0.30
  12   3  -3   15.90   13.10
  12   3  -3    2.90    0.50
  12   3  -3    3.20    3.50
  12   3  -3    4.70    1.50
 -12   3   3    1.40    0.40
  12   3  -3    2.10    0.90
 -12   3   3  -14.10   29.80
 -12   3   3    1.90    0.90
  12   3  -3    2.60    2.00
 -12   3   3    3.60    1.10
 -11  -3   3   64.79    2.60
  11  -3  -3   67.79    2.50
  11  -3  -3   60.99    3.40
 -11  -3   3   63.99    2.80
 -11  -3   3   66.49    2.70
 -11  -3   3   63.69    4.40
  11  -3  -3   64.29    2.50
 -11  -3   3   63.29    3.70
 -11  -3   3   62.89    3.30
 -11  -3   3   65.49    2.50
  11  -3  -3   65.29    2.60
 -11  -3   3   63.69    2.40
  11  -3  -3   65.59    4.00
  11  -3  -3   65.29    2.90
  11  -3  -3   65.69    2.80
 -11   3   3   98.39   32.00
  11   3  -3   61.89    2.70
 -11   3   3   62.59    3.40
 -11   3   3   61.19    3.60
 -11   3   3   62.79    2.70
  11   3  -3   57.19    4.60
  11   3  -3   63.89    3.70
  11   3  -3   61.89    3.80
 -10  -3   3   33.80    2.30
 -10  -3   3   33.00    1.60
 -10  -3   3   32.40    2.50
 -10  -3   3   30.20    2.90
 -10  -3   3   33.10    1.40
 -10  -3   3   32.30    2.80
  10  -3  -3   29.20    2.20
  10  -3  -3   33.90    2.70
  10  -3  -3   31.20    1.40
 -10  -3   3   31.70    1.50
 -10  -3   3   29.60    1.70
 -10  -3   3   32.40    1.40
  10  -3  -3   30.10    1.70
  10  -3  -3   33.80    1.80
  10  -3  -3   34.90    1.60
  10  -3  -3   30.40    1.40
 -10   3   3   31.60   23.90
  10   3  -3   29.20    2.40
 -10   3   3   30.00    1.50
  10   3  -3   29.50    1.60
  10   3  -3   31.40    1.60
  10   3  -3   22.00    5.20
 -10   3   3   29.00    2.40
  10   3  -3   31.10    2.50
 -10   3   3   29.60    2.30
  10   3  -3   28.20    3.20
 -10   3   3   30.70    1.30
 -10   3   3   32.80    2.10
   9  -3  -3  129.79    5.90
   9  -3  -3  127.29    4.50
  -9  -3   3  123.39    4.60
   9  -3  -3  120.99    4.60
  -9  -3   3  121.79    4.50
  -9  -3   3  128.09    4.60
   9  -3  -3  121.09    5.40
   9  -3  -3  121.99    4.80
   9  -3  -3  121.29    4.50
  -9  -3   3  127.49    6.00
  -9  -3   3  130.09    4.80
  -9  -3   3  126.89    5.40
  -9  -3   3  125.69    5.70
  -9  -3   3  127.39    4.90
   9  -3  -3  122.89    4.90
   9  -3  -3  133.59    7.00
   9   3  -3  121.59    5.50
  -9   3   3  121.49    4.30
  -9   3   3  119.59    4.50
   9   3  -3  121.69    5.60
   9   3  -3  118.39    5.70
  -9   3   3  114.69    5.40
   9   3  -3  115.19    4.60
   9   3  -3  120.59    4.50
   9   3  -3  108.39    9.00
  -9   3   3  119.19    5.30
  -9   3   3  119.19    5.10
   8  -3  -3    3.10    0.90
  -8  -3   3    2.30    0.60
   8  -3  -3    2.50    1.10
  -8  -3   3    3.10    1.00
   8  -3  -3    3.00    0.50
  -8  -3   3    2.60    0.90
   8  -3  -3    2.90    0.30
   8  -3  -3    2.60    0.30
   8  -3  -3    1.80    0.50
   8  -3  -3    3.00    0.80
  -8  -3   3    2.50    0.30
  -8  -3   3    2.70    0.30
  -8  -3   3    3.30    0.90
  -8  -3   3    2.50    0.50
   8  -3  -3    2.30    0.40
  -8  -3   3    2.30    0.40
   8  -3  -3    2.10    1.30
   8   3  -3    3.20    1.20
   8   3  -3    3.50    3.10
  -8   3   3    2.70    0.40
  -8   3   3   -4.10   11.80
   8   3  -3    2.20    0.80
  -8   3   3    2.20    0.80
   8   3  -3    2.90    0.90
  -8   3   3    1.30    0.70
  -8   3   3    2.90    0.50
   8   3  -3    2.70    0.40
   7  -3  -3   58.99    3.80
   7  -3  -3   53.89    4.10
  -7  -3   3   59.39    2.30
   7  -3  -3   58.49    2.30
   7  -3  -3   58.29    2.20
  -7  -3   3   53.69    3.00
  -7  -3   3   52.89    3.10
   7  -3  -3   56.19    3.00
   7  -3  -3   58.39    2.40
  -7  -3   3   57.39    2.20
   7  -3  -3   57.79    2.10
   7  -3  -3   55.89    2.40
   7  -3  -3   55.69    2.80
  -7  -3   3   57.39    2.20
  -7  -3   3   58.29    2.50
  -7  -3   3   58.59    2.40
  -7  -3   3   59.49    2.90
  -7   3   3   54.59    2.80
  -7   3   3   53.59    2.10
   7   3  -3   48.00    2.80
  -7   3   3   49.20    2.80
   7   3  -3   60.79    7.40
  -7   3   3   53.29    2.10
  -7   3   3   52.79    2.70
   7   3  -3   56.09    5.10
   7   3  -3   50.89    2.20
   7   3  -3   50.19    3.40
   7   3  -3   55.39    2.10
  -7   3   3   53.69    3.50
   7   3  -3   46.90    2.80
  -7   3   3   35.10   10.60
   6  -3  -3  393.26   14.00
   6  -3  -3  402.56   15.40
  -6  -3   3  404.16   15.80
  -6  -3   3  381.76   13.40
   6  -3  -3  379.26   13.50
  -6  -3   3  384.36   13.40
  -6  -3   3  394.96   13.30
   6  -3  -3  389.46   13.40
  -6  -3   3  371.66   14.20
   6  -3  -3  392.26   13.20
  -6  -3   3  350.16   14.90
  -6  -3   3  380.06   13.20
   6  -3  -3  379.66   13.80
  -6  -3   3  379.06   13.30
   6  -3  -3  371.46   13.10
  -6  -3   3  403.76   14.10
   6  -3  -3  394.26   15.00
   6  -3  -3  390.16   13.30
   6   3  -3  358.26   13.00
  -6   3   3  365.46   12.80
  -6   3   3  360.56   12.30
  -6   3   3  355.16   12.90
  -6   3   3  315.87   14.40
  -6   3   3  359.16   23.90
  -6   3   3  347.57   12.30
   6   3  -3  378.26   13.00
  -6   3   3  361.16   14.50
   6   3  -3  359.56   13.70
   6   3  -3  351.26   12.30
  -5  -3   3 1316.97   45.40
  -5  -3   3 1429.46   45.50
  -5  -3   3 1267.37   45.50
   5  -3  -3 1308.87   48.40
   5  -3  -3 1351.56   45.50
  -5  -3   3 1433.86   47.90
   5  -3  -3 1302.77   45.40
   5  -3  -3 1306.67   45.90
  -5  -3   3 1388.16   46.50
   5   3  -3 1285.47   42.40
   5   3  -3 1178.18   46.30
   5   3  -3 1309.57   51.69
  -5   3   3 1267.57   42.80
   5   3  -3 1298.47   43.00
  -5   3   3 1273.87   42.30
  -5   3   3 1254.17   52.09
  -5   3   3 1234.38   43.10
   5   3  -3 1264.67   44.60
  -5   3   3 1144.29   43.70
   4  -3  -3  577.14   19.80
  -4  -3   3  584.74   20.20
  -4  -3   3  569.74   20.70
  -4  -3   3  554.04   20.30
  -4  -3   3  619.44   22.10
   4  -3  -3  567.04   19.90
   4  -3  -3  589.24   21.90
  -4  -3   3  546.65   19.80
  -4  -3   3  594.14   20.30
   4  -3  -3  593.64   20.20
   4  -3  -3  615.34   21.80
   4  -3  -3  582.64   21.50
  -4   3   3  550.54   19.50
   4   3  -3  544.45   18.50
   4   3  -3  492.75   18.80
   4   3  -3  451.85   56.79
   4   3  -3  515.65   21.40
  -4   3   3  527.25   19.60
   4   3  -3  543.95   19.10
  -4   3   3  520.15   20.60
  -4   3   3  518.65   19.10
  -4   3   3  588.54   18.40
   4   3  -3  534.65   21.30
   4   3  -3  573.74   18.70
   3  -3  -3  939.51   32.70
   3  -3  -3  972.00   34.60
  -3  -3   3  975.60   33.10
   3  -3  -3  957.60   32.60
   3  -3  -3 1000.40   34.20
  -3  -3   3  979.40   34.80
  -3  -3   3  933.11   32.60
  -3  -3   3  967.20   32.90
  -3   3   3  899.41   30.60
   3   3  -3  795.02   37.80
  -3   3   3  905.11   31.00
  -3   3   3  901.31   30.40
   3   3  -3  898.31   30.40
   3   3  -3  822.02   50.19
  -3   3   3  932.31   31.10
  -3   3   3  919.91   31.10
  -3   3   3  950.50   32.10
  -2  -3   3  966.60   33.50
   2  -3  -3 1024.50   33.80
   2  -3  -3 1037.30   34.60
  -2  -3   3 1039.30   34.00
  -2  -3   3  990.30   33.70
   2  -3  -3 1009.90   33.80
  -2  -3   3  876.91   35.20
   2   3  -3  933.91   31.20
   2   3  -3  930.61   31.30
  -2   3   3  925.11   32.40
  -2   3   3  941.91   31.70
  -2   3   3  920.51   31.20
  -2   3   3  964.00   31.30
  -2   3   3  892.91   31.40
   2   3  -3  931.41   32.30
  -2   3   3  895.71   31.00
  -2   3   3  950.20   36.80
  -2   3   3  917.01   31.80
   2   3  -3  889.91   41.20
   2   3  -3  846.72   31.20
   1  -3  -3  361.66   12.30
  -1  -3   3  352.76   14.30
  -1  -3   3  352.76   12.30
  -1  -3   3  367.76   13.00
  -1  -3   3  349.47   12.30
   1   3  -3  311.77   11.50
  -1   3   3  335.17   11.20
   1   3  -3  335.17   11.60
   1   3  -3  334.77   12.10
  -1   3   3  323.97   11.90
   1   3  -3  327.67   20.20
  -1   3   3  324.37   11.30
   1   3  -3  306.57   11.20
  -1   3   3  322.07   11.20
  -1   3   3  325.17   11.60
  -1   3   3  341.57   17.50
  -1   3   3  345.87   11.30
   1   3  -3  309.17   12.70
   1   3  -3  344.17   12.00
   0  -3  -3  664.63   22.00
   0  -3   3  607.84   21.90
   0  -3   3  644.24   24.10
   0   3   3  632.14   28.10
   0   3  -3  624.44   21.70
   0   3   3  612.64   21.10
   0   3  -3  598.74   20.80
   0   3  -3  617.24   21.40
   0   3  -3  636.04   21.80
   0   3  -3  578.04   21.30
   0   3  -3  595.44   21.20
   0   3   3  591.24   21.20
   0   3   3  631.14   20.90
   0   3   3  640.14   29.20
   0   3  -3  595.94   20.80
   0   3   3  599.04   20.80
   0   3  -3  649.43   21.30
  -1  -3  -3 1983.40   66.79
  -1   3  -3 2073.59   65.79
  -1   3  -3 1966.00   65.59
   1   3   3 1957.60   73.59
   1   3   3 1852.61   64.49
   1   3   3 1873.31   64.99
  -1   3  -3 1773.12   65.59
  -2  -3  -3  256.27    9.30
   2  -3   3  257.37    8.70
  -2  -3  -3  248.58    8.80
  -2  -3  -3  257.37    8.70
   2  -3   3  235.28    8.80
   2  -3   3  271.67    9.10
  -2  -3  -3  231.28    8.80
  -2  -3  -3  268.17    9.10
  -2   3  -3  229.58    8.30
   2   3   3  241.68   27.00
  -2   3  -3  237.38    8.70
   2   3   3  227.18    8.90
  -2   3  -3  235.58    8.60
  -2   3  -3  215.98    9.40
   2   3   3  235.08    8.70
   2   3   3  234.98    9.40
   2   3   3  214.18   18.40
   2   3   3  232.48    8.20
  -2   3  -3  239.38    8.30
  -2   3  -3  237.58    9.60
  -2   3  -3  236.88    8.80
  -3  -3  -3    5.60    0.90
   3  -3   3    8.90    0.90
  -3  -3  -3    8.10    0.70
  -3  -3  -3    7.20    0.50
  -3  -3  -3    7.00    0.60
  -3  -3  -3    9.20    1.00
   3  -3   3    6.70    0.50
  -3  -3  -3    6.30    0.80
  -3  -3  -3    6.90    0.40
   3   3   3    9.00    0.70
  -3   3  -3    5.60    0.50
  -3   3  -3    7.40    0.50
  -3   3  -3    6.90    0.90
   3   3   3    9.00    1.30
  -3   3  -3    8.20    1.20
   3   3   3    7.30    1.40
  -3   3  -3    7.30    0.90
  -3   3  -3    6.40    0.90
   3   3   3    6.90    1.00
  -3   3  -3    5.90    2.60
   3   3   3    6.90    1.00
  -3   3  -3    7.30    0.80
  -3   3  -3    6.20    1.40
   3   3   3    8.60    1.10
   3   3   3    7.10    0.50
  -3   3  -3    8.10    1.80
   3   3   3   11.10   10.10
  -3   3  -3    6.50    1.00
  -4  -3  -3  894.71   30.30
  -4  -3  -3  897.11   29.80
   4  -3   3  795.12   29.80
  -4  -3  -3  883.81   29.70
  -4  -3  -3  884.41   29.70
   4  -3   3  864.61   29.80
  -4  -3  -3  909.51   30.20
   4  -3   3  944.51   29.90
  -4  -3  -3  869.51   30.50
   4  -3   3  832.82   29.70
  -4   3  -3  804.72   29.00
  -4   3  -3  831.22   29.80
   4   3   3  855.01   29.50
  -4   3  -3  869.51   28.70
  -4   3  -3  849.91   29.70
   4   3   3  868.81   30.40
  -4   3  -3  862.31   29.40
   4   3   3  894.31   46.00
   4   3   3  769.22   30.00
  -4   3  -3  840.52   28.60
  -4   3  -3  870.61   31.20
   4   3   3  832.12   29.60
   4   3   3  827.12   28.70
   4   3   3  837.62   28.70
  -5  -3  -3  102.29    6.20
  -5  -3  -3   96.79    3.80
  -5  -3  -3   93.89    4.30
  -5  -3  -3   94.29    3.50
   5  -3   3   98.19    3.50
   5  -3   3   94.29    5.20
   5  -3   3  104.59    3.60
   5  -3   3  100.59    3.70
  -5  -3  -3   97.69    3.60
  -5  -3  -3   95.79    4.50
  -5  -3  -3   96.39    4.20
  -5  -3  -3  101.39    3.60
   5  -3   3   95.49    3.60
   5  -3   3  100.29    4.40
   5  -3   3   97.09    3.80
  -5  -3  -3   95.49    3.70
   5   3   3  100.69    3.60
  -5   3  -3   91.09    4.20
   5   3   3   92.39    4.30
  -5   3  -3   93.79    3.40
  -5   3  -3   89.09    6.00
  -5   3  -3   92.39    4.20
  -5   3  -3   91.59    4.10
   5   3   3   92.09    4.30
  -5   3  -3   96.89    5.20
   5   3   3   92.59    5.30
   5   3   3   95.69    4.50
  -5   3  -3   93.49    3.60
  -5   3  -3   93.79    4.30
  -5   3  -3   89.59    4.10
  -6  -3  -3  264.47   10.10
  -6  -3  -3  264.97    9.00
  -6  -3  -3  262.87    9.20
   6  -3   3  241.38    9.10
   6  -3   3  263.27    9.30
  -6  -3  -3  259.47   10.20
   6  -3   3  257.77    9.00
   6  -3   3  259.27    9.20
  -6  -3  -3  260.97    9.10
   6  -3   3  246.78   10.00
  -6  -3  -3  262.37    9.00
  -6  -3  -3  269.07   10.00
  -6  -3  -3  266.17    9.90
   6  -3   3  265.27    9.00
   6  -3   3  254.67    9.80
  -6  -3  -3  255.17    9.30
   6   3   3  249.08    8.80
  -6   3  -3  253.07   10.50
  -6   3  -3  241.98    9.30
  -6   3  -3  260.07    9.20
   6   3   3  245.38    9.90
   6   3   3  239.08    9.60
   6   3   3  250.47   10.00
  -6   3  -3  241.68    9.60
   6   3   3  240.38   10.70
   6   3   3  239.78    8.80
  -6   3  -3  242.78   11.50
  -6   3  -3  255.87    8.60
  -6   3  -3  245.58   12.20
  -7  -3  -3  191.18    6.50
  -7  -3  -3  180.08    6.80
  -7  -3  -3  183.78    7.60
  -7  -3  -3  184.68    7.80
   7  -3   3  167.88    6.50
  -7  -3  -3  190.88    7.40
   7  -3   3  184.88    7.40
   7  -3   3  170.68    6.60
  -7  -3  -3  178.38    7.60
  -7  -3  -3  179.08    6.40
  -7  -3  -3  187.68    6.60
   7  -3   3  182.58    6.40
  -7  -3  -3  178.28    6.50
   7  -3   3  189.48    6.50
   7  -3   3  179.58    7.60
   7  -3   3  179.98    6.80
   7   3   3  174.48    8.50
  -7   3  -3  175.28    7.00
   7   3   3  172.78    7.60
   7   3   3  165.48    8.40
  -7   3  -3  161.48   10.10
  -7   3  -3  172.18    7.40
  -7   3  -3  167.48    7.20
   7   3   3  231.68   35.20
  -7   3  -3  169.08    8.20
   7   3   3  179.88    6.40
  -7   3  -3  175.78    6.10
  -7   3  -3  171.38    6.40
   7   3   3  175.78    7.50
  -8  -3  -3   87.39    3.30
  -8  -3  -3   82.79    4.20
   8  -3   3   90.19    4.70
  -8  -3  -3   82.89    4.50
   8  -3   3   86.49    3.30
  -8  -3  -3   97.49    3.80
  -8  -3  -3   85.99    4.50
  -8  -3  -3   92.49    3.60
  -8  -3  -3   92.89    4.80
   8  -3   3   93.99    3.80
  -8  -3  -3   90.09    3.40
   8  -3   3   84.89    3.60
   8  -3   3   82.49    4.60
  -8  -3  -3   89.79    4.70
  -8  -3  -3   93.19    3.40
   8  -3   3   88.79    3.50
   8  -3   3   87.09    3.40
   8  -3   3   87.69    4.30
   8   3   3   81.79    4.50
  -8   3  -3  101.79   12.80
   8   3   3   83.79    4.70
  -8   3  -3   87.39    4.40
  -8   3  -3   85.39    3.50
   8   3   3   82.49    5.40
  -8   3  -3   79.49    5.20
  -8   3  -3   84.79    4.50
   8   3   3   82.89    3.50
   8   3   3  122.19   49.70
  -9  -3  -3   48.30    2.10
   9  -3   3   52.29    2.50
   9  -3   3   49.00    2.00
  -9  -3  -3   49.80    2.00
   9  -3   3   49.50    3.30
  -9  -3  -3   49.10    2.40
   9  -3   3   45.40    2.90
   9  -3   3   51.39    2.20
  -9  -3  -3   48.10    2.20
   9  -3   3   47.00    4.30
   9  -3   3   49.30    2.10
  -9  -3  -3   50.39    3.30
  -9  -3  -3   49.50    3.20
  -9  -3  -3   51.19    2.00
   9  -3   3   51.09    2.30
  -9  -3  -3   52.29    3.00
  -9  -3  -3   48.20    4.70
  -9  -3  -3   47.70    3.20
  -9   3  -3   45.60    3.20
   9   3   3   47.00    3.40
  -9   3  -3   34.80    5.50
   9   3   3   47.60    2.20
  -9   3  -3   46.40    2.20
   9   3   3   52.59    3.40
   9   3   3   65.19   41.10
  -9   3  -3   49.30    3.80
  -9   3  -3   48.10    3.00
  -9   3  -3   49.50    3.90
  10  -3   3   26.30    1.70
 -10  -3  -3   26.40    2.60
 -10  -3  -3   27.30    1.20
  10  -3   3   24.60    1.20
 -10  -3  -3   21.80    2.50
 -10  -3  -3   26.30    1.50
 -10  -3  -3   25.30    2.50
  10  -3   3   27.30    2.40
 -10  -3  -3   27.20    2.40
  10  -3   3   23.70    2.10
  10  -3   3   24.00    1.20
  10  -3   3   28.90    1.40
  10  -3   3   26.40    1.50
  10  -3   3   26.00    2.40
  10   3   3  -79.99   69.39
  10   3   3   11.00    2.00
  11  -3   3  114.19    4.20
  11  -3   3  114.89    4.30
  11  -3   3  118.09    4.10
  11  -3   3  102.39    4.90
  11  -3   3  113.99    4.90
  11  -3   3  133.89    6.30
 -11  -3  -3  111.89    4.70
 -11  -3  -3  110.09    5.50
 -11  -3  -3  111.49    4.10
  11  -3   3  109.39    4.30
  11   3   3  144.79   89.89
 -11   3  -3  102.29    4.90
  11   3   3   95.99    5.30
 -11   3  -3  104.19    5.50
  11   3   3  105.99    4.00
 -11   3  -3   82.69   13.40
 -11   3  -3  105.49    4.00
  12  -3   3   82.99    3.60
  12  -3   3   84.39    3.20
  12  -3   3   81.59    3.00
  12  -3   3   86.19    3.10
 -12   3  -3   85.39    3.20
  12   3   3   82.99    4.20
 -12   3  -3   79.09    3.90
  12   3   3   82.69    3.40
  13  -4  -3  103.69    3.60
 -13  -4   3  113.99    4.70
 -13  -4   3   99.39    3.70
  13  -4  -3  102.79    3.80
  13  -4  -3   96.69    4.20
  13  -4  -3  100.49    3.70
  13  -4  -3  104.89    4.30
  13  -4  -3   97.49    4.00
 -13   4   3   95.69    3.50
  13   4  -3   95.69    3.50
 -13   4   3   88.69    4.70
  13   4  -3   89.19    4.20
 -13   4   3   94.99    4.00
 -12  -4   3   39.70    1.60
  12  -4  -3   40.30    1.70
  12  -4  -3   39.00    1.60
  12  -4  -3   38.90    1.80
  12  -4  -3   41.90    2.40
  12  -4  -3   35.70    2.70
 -12  -4   3   40.20    2.30
 -12  -4   3   36.20    1.90
  12  -4  -3   38.30    3.40
  12  -4  -3   39.40    2.00
 -12  -4   3   40.50    1.70
 -12  -4   3   40.60    1.50
 -12  -4   3   36.50    1.60
  12  -4  -3   39.90    1.60
 -12   4   3   35.00    1.70
  12   4  -3   39.80    1.80
  12   4  -3   41.70    2.70
 -12   4   3   36.40    2.40
  11  -4  -3   19.10    2.00
 -11  -4   3   16.20    1.90
  11  -4  -3   17.60    1.00
  11  -4  -3   19.90    1.10
 -11  -4   3   15.30    1.30
 -11  -4   3   20.40    1.10
 -11  -4   3   17.90    1.60
  11  -4  -3   19.00    1.00
  11  -4  -3   22.70    2.60
  11  -4  -3   17.80    1.30
 -11  -4   3   15.60    1.10
 -11  -4   3   17.70    2.00
  11   4  -3   22.00    2.90
  11   4  -3   15.90    1.30
  11   4  -3   15.70    3.90
  11   4  -3   18.10    1.80
  11   4  -3   18.30    6.70
 -11   4   3   19.70    1.50
 -11   4   3   18.60    0.90
 -10  -4   3  128.39    5.30
  10  -4  -3  139.89    5.40
 -10  -4   3  156.98    5.30
  10  -4  -3  157.68    6.70
 -10  -4   3  130.39    5.10
 -10  -4   3  152.88    6.70
  10  -4  -3  153.08    5.60
  10  -4  -3  138.59    5.10
  10  -4  -3  157.28    6.20
 -10  -4   3  153.08    6.60
 -10  -4   3  159.08    5.60
 -10  -4   3  128.49    6.00
 -10  -4   3  125.89    5.20
  10  -4  -3  141.09    5.20
  10  -4  -3  148.79    5.30
  10   4  -3  120.19    5.00
 -10   4   3  113.69    5.80
  10   4  -3  143.39    8.10
  10   4  -3  143.99   10.60
  10   4  -3  118.69    5.90
  10   4  -3  141.19    7.20
  10   4  -3  142.29    6.30
  10   4  -3  144.59    6.10
 -10   4   3  142.39    4.80
 -10   4   3  120.59   23.20
  10   4  -3  140.39    5.10
 -10   4   3  116.79    4.90
 -10   4   3  140.69    5.60
   9  -4  -3   61.49    2.50
  -9  -4   3   62.59    2.50
  -9  -4   3   58.89    3.70
   9  -4  -3   66.19    2.50
  -9  -4   3   63.89    3.80
  -9  -4   3   58.79    2.80
  -9  -4   3   59.79    2.40
   9  -4  -3   61.29    2.50
  -9  -4   3   62.19    3.60
  -9  -4   3   60.79    3.80
  -9  -4   3   59.49    2.50
  -9  -4   3   59.99    2.80
   9  -4  -3   63.69    3.70
   9  -4  -3   59.69    2.70
   9  -4  -3   71.19    4.20
   9   4  -3   64.49    3.80
  -9   4   3   52.69    2.70
  -9   4   3   64.89    3.70
  -9   4   3   54.69    2.40
   9   4  -3   55.49    2.50
   9   4  -3   55.89    6.80
   9   4  -3   55.79    4.70
  -9   4   3   48.20   18.20
   9   4  -3   55.39    4.00
   9   4  -3   58.69    3.40
   8  -4  -3   12.30    1.00
   8  -4  -3   13.30    0.70
  -8  -4   3   12.20    0.70
  -8  -4   3   12.90    1.60
  -8  -4   3   14.10    1.00
  -8  -4   3   10.10    1.30
  -8  -4   3   15.20    1.80
   8  -4  -3   13.30    0.70
   8  -4  -3   12.60    0.80
   8  -4  -3   12.90    1.60
   8  -4  -3   12.60    1.00
  -8  -4   3   12.20    0.70
   8  -4  -3   10.10    1.30
  -8  -4   3   12.50    0.80
  -8  -4   3   11.00    1.10
   8   4  -3   14.00    4.80
   8   4  -3   13.70    0.80
  -8   4   3   15.30   13.40
  -8   4   3   12.90    0.80
  -8   4   3   11.50    0.80
   8   4  -3    8.70    3.30
   8   4  -3   15.00    2.80
  -8   4   3   10.70    1.30
  -8   4   3   10.90    1.40
   8   4  -3   12.30    0.80
   8   4  -3   12.80    1.90
   8   4  -3   12.40    1.50
   8   4  -3   11.90    1.00
  -8   4   3   11.70    1.00
  -7  -4   3   22.20    1.90
  -7  -4   3   27.00    2.20
   7  -4  -3   26.40    1.40
   7  -4  -3   24.60    1.10
   7  -4  -3   25.60    1.20
   7  -4  -3   24.80    1.10
   7  -4  -3   26.20    1.40
  -7  -4   3   22.70    2.00
  -7  -4   3   24.50    1.10
   7  -4  -3   25.70    2.50
   7  -4  -3   29.10    2.00
   7  -4  -3   24.40    1.80
   7  -4  -3   28.90    3.00
  -7  -4   3   27.60    1.30
  -7  -4   3   27.90    1.70
  -7   4   3   23.20    1.70
   7   4  -3   23.40    2.20
  -7   4   3   22.30    1.30
  -7   4   3   10.60   11.50
   7   4  -3   24.80    2.30
   7   4  -3   24.10    1.20
   7   4  -3   28.10    5.90
   7   4  -3   21.20    1.10
  -7   4   3   25.40    1.20
   7   4  -3   19.10    3.10
  -7   4   3   23.50    1.10
  -7   4   3   22.20    1.90
   7   4  -3   22.90    1.80
  -6  -4   3  244.38    8.90
   6  -4  -3  245.68    8.60
   6  -4  -3  252.67    8.80
  -6  -4   3  253.47    8.60
   6  -4  -3  242.28   10.60
  -6  -4   3  259.67    9.60
   6  -4  -3  240.98    9.30
   6  -4  -3  249.88    9.40
  -6  -4   3  238.58    9.70
  -6  -4   3  252.17    8.70
  -6  -4   3  252.97    9.40
  -6  -4   3  254.87   11.50
   6  -4  -3  251.87    8.70
  -6  -4   3  253.57    8.70
  -6   4   3  226.78    8.20
  -6   4   3  230.28    8.10
   6   4  -3  222.78    9.40
  -6   4   3  201.98   19.10
   6   4  -3  234.98    8.20
  -6   4   3  258.67   14.80
   6   4  -3  229.08   10.90
   6   4  -3  249.08   16.60
   6   4  -3  228.88    8.80
   6   4  -3  222.78    8.10
   6   4  -3  238.08    8.70
  -6   4   3  232.08    8.70
  -6   4   3  221.88    9.00
   5  -4  -3   48.10    2.00
  -5  -4   3   50.79    3.80
   5  -4  -3   47.30    1.90
   5  -4  -3   49.80    3.60
  -5  -4   3   47.20    1.90
  -5  -4   3   49.60    2.60
  -5  -4   3   50.39    2.20
   5  -4  -3   51.09    2.40
  -5  -4   3   49.99    2.90
  -5  -4   3   49.60    2.60
  -5  -4   3   49.30    1.90
  -5  -4   3   47.40    2.10
   5  -4  -3   49.40    3.50
  -5  -4   3   51.69    2.00
  -5   4   3   45.30    8.80
   5   4  -3   47.20    2.00
   5   4  -3   45.30    3.70
  -5   4   3   45.80    5.70
   5   4  -3   46.40    2.40
  -5   4   3   46.00    2.20
   5   4  -3   48.30    1.90
  -5   4   3   46.30    1.90
  -5   4   3   46.00    2.70
  -5   4   3   45.60    5.20
  -5   4   3   47.00    1.80
   5   4  -3   44.10    2.20
   5   4  -3   47.90    7.00
  -5   4   3   43.70    2.60
   5   4  -3   44.50    2.60
  -4  -4   3  410.46   16.00
  -4  -4   3  381.66   14.50
   4  -4  -3  376.26   17.20
  -4  -4   3  395.46   14.00
   4  -4  -3  400.16   15.70
  -4  -4   3  394.56   13.60
  -4  -4   3  405.26   13.50
   4  -4  -3  377.46   15.40
   4  -4  -3  386.16   13.60
   4   4  -3  400.86   36.60
   4   4  -3  351.46   13.70
  -4   4   3  348.07   18.90
   4   4  -3  401.86   14.20
  -4   4   3  368.56   13.10
   4   4  -3  404.66   12.90
  -4   4   3  363.26   13.40
  -4   4   3  373.26   12.70
  -4   4   3  353.46   13.00
   4   4  -3  367.36   13.00
   4   4  -3  367.96   13.50
   4   4  -3  359.86   14.30
  -4   4   3  374.16   14.40
  -4   4   3  405.46   15.40
  -3  -4   3  441.36   14.90
  -3  -4   3  430.66   17.00
   3  -4  -3  435.46   14.70
  -3  -4   3  422.06   14.50
   3  -4  -3  388.26   16.30
   3  -4  -3  415.56   16.70
  -3  -4   3  419.26   14.40
   3   4  -3  386.76   14.00
  -3   4   3  384.16   20.00
   3   4  -3  411.76   14.20
   3   4  -3  407.66   13.80
   3   4  -3  433.56   27.70
  -3   4   3  407.26   14.70
  -3   4   3  410.96   18.20
  -3   4   3  388.06   13.70
  -3   4   3  397.66   14.10
   3   4  -3  411.96   15.00
   3   4  -3  418.66   15.10
  -3   4   3  412.66   14.20
   3   4  -3  417.66   15.40
  -3   4   3  391.96   14.10
   2  -4  -3  715.73   27.50
   2  -4  -3  754.22   25.20
  -2  -4   3  740.43   25.60
   2  -4  -3  743.13   25.40
  -2  -4   3  709.03   27.70
   2  -4  -3  717.03   25.20
   2  -4  -3  796.52   26.90
  -2   4   3  617.04   28.40
   2   4  -3  662.83   23.30
   2   4  -3  648.54   22.10
   2   4  -3  637.84   22.20
   2   4  -3  697.13   22.60
   2   4  -3  579.94   30.30
   2   4  -3  622.14   21.80
   2   4  -3  701.83   29.50
  -1  -4   3  112.29    4.10
  -1  -4   3  106.59    6.30
   1  -4  -3  105.89    4.70
   1  -4  -3  111.49    4.30
   1  -4  -3  114.69    4.50
   1  -4  -3  111.79    4.00
  -1   4   3   91.69    8.20
   1   4  -3  106.39    5.00
   1   4  -3   95.89    3.80
   1   4  -3  102.79    4.70
  -1   4   3  102.59    3.80
   1   4  -3  106.89    4.20
  -1   4   3  104.49    4.50
   1   4  -3  101.79    3.60
   0  -4   3   13.80    0.80
   0  -4  -3   12.70    1.10
   0  -4   3   12.20    2.20
   0  -4  -3   14.30    0.80
   0   4   3    8.70    1.40
   0   4   3   11.90    0.60
   0   4   3   12.10    0.80
   0   4   3   14.00    5.80
   0   4  -3   10.20    1.60
   0   4   3   14.50    3.40
   0   4  -3   11.30    1.30
   0   4   3   10.20    3.30
   0   4   3   13.60    1.60
   1  -4   3  398.46   13.60
  -1  -4  -3  413.66   13.80
  -1  -4  -3  377.06   13.50
   1  -4   3  381.36   16.70
  -1  -4  -3  400.16   14.10
  -1   4  -3  367.96   12.50
   1   4   3  378.76   20.80
  -1   4  -3  344.57   12.50
   1   4   3  364.96   12.70
   1   4   3  385.46   14.20
[truncated: 1,201,953 more chars]
